# Supplementary material for: Assessing Genome-Wide Diversity in European Hantaviruses through Sequence Capture from Natural Host Samples
Source: Viruses. 2020 Jul 11;12(7):749. doi: 10.3390/v12070749 (PMC7412162; doi:10.3390/v12070749)
Supplement: Supplementary file 1 [file viruses-12-00749-s001.zip]

Archive with 3 entries (2 files):
- 5-viruses-832211-suppl proof done/
- 5-viruses-832211-suppl proof done/Hiltbrunner&Heckel_Hantavirus_genomics_Viruses_Supplementary_Table-S5.xlsx
- 5-viruses-832211-suppl proof done/Supplementary_viruses_2_GH.pdf
