# Supplementary material for: Assessing Genome-Wide Diversity in European Hantaviruses through Sequence Capture from Natural Host Samples
Source: Viruses. 2020 Jul 11;12(7):749. doi: 10.3390/v12070749 (PMC7412162; doi:10.3390/v12070749)
Supplement: Supplementary file 1 [file viruses-12-00749-s001.zip › 5-viruses-832211-suppl proof done/Hiltbrunner&Heckel_Hantavirus_genomics_Viruses_Supplementary_Table-S5.xlsx]

## Sheet: bait-design
NC005226.1-Moravia-TULV-L-E_0	TAGTAGTAGACTCCGAGATAGAGAAGTCTACTAAAAATGGAGAAATACACAGAGATCCACAATAGAATGAGAGAATGTGT
NC005226.1-Moravia-TULV-L-E_28	TACTAAAAATGGAGAAATACACAGAGATCCACAATAGAATGAGAGAATGTGTGCCAGGGGAGGTATCTGCAGTAGAGTGC
NC005226.1-Moravia-TULV-L-E_56	CCACAATAGAATGAGAGAATGTGTGCCAGGGGAGGTATCTGCAGTAGAGTGCCTGGATCTATTAGATCGGTTTTACGCTG
NC005226.1-Moravia-TULV-L-E_84	GGGGAGGTATCTGCAGTAGAGTGCCTGGATCTATTAGATCGGTTTTACGCTGTGAGACATGATGTTGTGGATCAGATGAT
NC005226.1-Moravia-TULV-L-E_112	ATCTATTAGATCGGTTTTACGCTGTGAGACATGATGTTGTGGATCAGATGATAAAGCATGATTGGTCTGACAACAAAGAC
NC005226.1-Moravia-TULV-L-E_140	ACATGATGTTGTGGATCAGATGATAAAGCATGATTGGTCTGACAACAAAGACAAAGAACAGCCTATAGGCCATGTCTTGC
NC005226.1-Moravia-TULV-L-E_168	CATGATTGGTCTGACAACAAAGACAAAGAACAGCCTATAGGCCATGTCTTGCTGATGGCAGGAGTACCGAATGAAGTCAT
NC005226.1-Moravia-TULV-L-E_196	AACAGCCTATAGGCCATGTCTTGCTGATGGCAGGAGTACCGAATGAAGTCATACAAGGTATGGAAAAGAAGATCATACCT
NC005226.1-Moravia-TULV-L-E_224	GGCAGGAGTACCGAATGAAGTCATACAAGGTATGGAAAAGAAGATCATACCTGGAAGTCCTAGTGGGCAGATTCTGAGAT
NC005226.1-Moravia-TULV-L-E_252	GGTATGGAAAAGAAGATCATACCTGGAAGTCCTAGTGGGCAGATTCTGAGATCATTTTTTAAGATGACACCAGATAACTA
NC005226.1-Moravia-TULV-L-E_280	GTCCTAGTGGGCAGATTCTGAGATCATTTTTTAAGATGACACCAGATAACTACAAGATTACAGGGAGTTTAATTGAGTTT
NC005226.1-Moravia-TULV-L-E_308	TTTTAAGATGACACCAGATAACTACAAGATTACAGGGAGTTTAATTGAGTTTATTGAGGTGACAGTTACAGCTGATGTGG
NC005226.1-Moravia-TULV-L-E_336	ATTACAGGGAGTTTAATTGAGTTTATTGAGGTGACAGTTACAGCTGATGTGGCAAGAGGAACACGTGAGAAAATCTTGAA
NC005226.1-Moravia-TULV-L-E_364	AGGTGACAGTTACAGCTGATGTGGCAAGAGGAACACGTGAGAAAATCTTGAAGTATCAAGCAGGTCTAGAGTACATAGAA
NC005226.1-Moravia-TULV-L-E_392	AGGAACACGTGAGAAAATCTTGAAGTATCAAGCAGGTCTAGAGTACATAGAACAGTTGCTGCATCAGGAGTCAGAAAGAG
NC005226.1-Moravia-TULV-L-E_420	CAAGCAGGTCTAGAGTACATAGAACAGTTGCTGCATCAGGAGTCAGAAAGAGGCAATCTGCCAGGTGGTTATAGAATAAA
NC005226.1-Moravia-TULV-L-E_448	TGCTGCATCAGGAGTCAGAAAGAGGCAATCTGCCAGGTGGTTATAGAATAAAGTTTGATGTAGTGGCAGTGAGGACTGAT
NC005226.1-Moravia-TULV-L-E_476	TCTGCCAGGTGGTTATAGAATAAAGTTTGATGTAGTGGCAGTGAGGACTGATGGCTCAAATATATCAACACAATGGCCAA
NC005226.1-Moravia-TULV-L-E_504	GATGTAGTGGCAGTGAGGACTGATGGCTCAAATATATCAACACAATGGCCAAGTCAACGAAATGAGGGTGTCGTTCAAAC
NC005226.1-Moravia-TULV-L-E_532	CAAATATATCAACACAATGGCCAAGTCAACGAAATGAGGGTGTCGTTCAAACAATGAGGTTAATTCAGGCAGATATCAAT
NC005226.1-Moravia-TULV-L-E_560	ACGAAATGAGGGTGTCGTTCAAACAATGAGGTTAATTCAGGCAGATATCAATTACGTGAGAGAACATTTAATAAAAAATG
NC005226.1-Moravia-TULV-L-E_588	AGGTTAATTCAGGCAGATATCAATTACGTGAGAGAACATTTAATAAAAAATGATGAGAGATCAGCACTAGAAGCCATGTT
NC005226.1-Moravia-TULV-L-E_616	TGAGAGAACATTTAATAAAAAATGATGAGAGATCAGCACTAGAAGCCATGTTCAATTTAAAATTCCATGTCAGTGGACCT
NC005226.1-Moravia-TULV-L-E_644	GAGATCAGCACTAGAAGCCATGTTCAATTTAAAATTCCATGTCAGTGGACCTAAAGCCAGGACCTTTGACATTCCTGATT
NC005226.1-Moravia-TULV-L-E_672	TTAAAATTCCATGTCAGTGGACCTAAAGCCAGGACCTTTGACATTCCTGATTATCGGCCCCAACAACTGTGTAACCCAAA
NC005226.1-Moravia-TULV-L-E_700	CCAGGACCTTTGACATTCCTGATTATCGGCCCCAACAACTGTGTAACCCAAACATAGATAATCTCTTGAACTACTGTAAA
NC005226.1-Moravia-TULV-L-E_728	GCCCCAACAACTGTGTAACCCAAACATAGATAATCTCTTGAACTACTGTAAAAATTGGTTGACACGAGAGCATGAATTTG
NC005226.1-Moravia-TULV-L-E_756	GATAATCTCTTGAACTACTGTAAAAATTGGTTGACACGAGAGCATGAATTTGCCTTTGATGAGGTTAAAGGGCAAAGAGT
NC005226.1-Moravia-TULV-L-E_784	GGTTGACACGAGAGCATGAATTTGCCTTTGATGAGGTTAAAGGGCAAAGAGTTTTCAACATATTTGAAGCAGAAGAAATT
NC005226.1-Moravia-TULV-L-E_812	TGATGAGGTTAAAGGGCAAAGAGTTTTCAACATATTTGAAGCAGAAGAAATTAAGCATAAAGAAAGATACAATCCATCAC
NC005226.1-Moravia-TULV-L-E_840	AACATATTTGAAGCAGAAGAAATTAAGCATAAAGAAAGATACAATCCATCACGTAAACCAAGGAATTTTTTATTGATACA
NC005226.1-Moravia-TULV-L-E_868	ATAAAGAAAGATACAATCCATCACGTAAACCAAGGAATTTTTTATTGATACAAGGAACCGTTCAAGGTCCATACTTGCCC
NC005226.1-Moravia-TULV-L-E_896	ACCAAGGAATTTTTTATTGATACAAGGAACCGTTCAAGGTCCATACTTGCCCTCAACTATAGCATCCGACCAGTACGATA
NC005226.1-Moravia-TULV-L-E_924	ACCGTTCAAGGTCCATACTTGCCCTCAACTATAGCATCCGACCAGTACGATACAAAAGTTGGCTGTCTGGAGATATTAAA
NC005226.1-Moravia-TULV-L-E_952	CTATAGCATCCGACCAGTACGATACAAAAGTTGGCTGTCTGGAGATATTAAAAAACCATCCTGAAACTCCGATACAAATA
NC005226.1-Moravia-TULV-L-E_980	AGTTGGCTGTCTGGAGATATTAAAAAACCATCCTGAAACTCCGATACAAATATTAGCTAGAGATATGGCATTGAAATATA
NC005226.1-Moravia-TULV-L-E_1008	CATCCTGAAACTCCGATACAAATATTAGCTAGAGATATGGCATTGAAATATATAATGTTGGATAAAGATGACCTTATAAA
NC005226.1-Moravia-TULV-L-E_1036	CTAGAGATATGGCATTGAAATATATAATGTTGGATAAAGATGACCTTATAAACTACTATAACCCTAGAGCATATTTCAAG
NC005226.1-Moravia-TULV-L-E_1064	GTTGGATAAAGATGACCTTATAAACTACTATAACCCTAGAGCATATTTCAAGCAAACTGCTAATATAAAGGAACCTGGCA
NC005226.1-Moravia-TULV-L-E_1092	TATAACCCTAGAGCATATTTCAAGCAAACTGCTAATATAAAGGAACCTGGCACTTTTAAGCTGAATTTATCATCAATGGA
NC005226.1-Moravia-TULV-L-E_1120	CTGCTAATATAAAGGAACCTGGCACTTTTAAGCTGAATTTATCATCAATGGATCCTAAGGCCAAGGCACTGTTAGATGTT
NC005226.1-Moravia-TULV-L-E_1148	TAAGCTGAATTTATCATCAATGGATCCTAAGGCCAAGGCACTGTTAGATGTTATCTCAAAGAACTCAAAAAAAGGTGTGT
NC005226.1-Moravia-TULV-L-E_1176	AAGGCCAAGGCACTGTTAGATGTTATCTCAAAGAACTCAAAAAAAGGTGTGTTTGGTGAGGTAATTGATAGTATAGAGAT
NC005226.1-Moravia-TULV-L-E_1204	CAAAGAACTCAAAAAAAGGTGTGTTTGGTGAGGTAATTGATAGTATAGAGATAAGTAGTTTAATACAGCAAAATGAGTGT
NC005226.1-Moravia-TULV-L-E_1232	TGAGGTAATTGATAGTATAGAGATAAGTAGTTTAATACAGCAAAATGAGTGTTCTAAAGTCATAGAAAAGATCCTATCTG
NC005226.1-Moravia-TULV-L-E_1260	AGTTTAATACAGCAAAATGAGTGTTCTAAAGTCATAGAAAAGATCCTATCTGATTTGGAGATCAATGTTGGTGAAACAAG
NC005226.1-Moravia-TULV-L-E_1288	AAGTCATAGAAAAGATCCTATCTGATTTGGAGATCAATGTTGGTGAAACAAGCCAAGGCCTAGATAATCCCAAGAGGACA
NC005226.1-Moravia-TULV-L-E_1316	GGAGATCAATGTTGGTGAAACAAGCCAAGGCCTAGATAATCCCAAGAGGACAACAGGTGTTGATGATATCTTAAAGAAGT
NC005226.1-Moravia-TULV-L-E_1344	GGCCTAGATAATCCCAAGAGGACAACAGGTGTTGATGATATCTTAAAGAAGTTTTATGACAATGAGTTGGTCAAGTATAT
NC005226.1-Moravia-TULV-L-E_1372	GTGTTGATGATATCTTAAAGAAGTTTTATGACAATGAGTTGGTCAAGTATATGTTACATATAGTAAGAAAGACAACAGCA
NC005226.1-Moravia-TULV-L-E_1400	TGACAATGAGTTGGTCAAGTATATGTTACATATAGTAAGAAAGACAACAGCATGGCATATGGGGCATTTGTTAAGAGATA
NC005226.1-Moravia-TULV-L-E_1428	CATATAGTAAGAAAGACAACAGCATGGCATATGGGGCATTTGTTAAGAGATATAACAGAATGTCTAATTGCACATGCTGG
NC005226.1-Moravia-TULV-L-E_1456	ATATGGGGCATTTGTTAAGAGATATAACAGAATGTCTAATTGCACATGCTGGCTTGAAAAGATCAAAGTACTGGTCAATA
NC005226.1-Moravia-TULV-L-E_1484	AGAATGTCTAATTGCACATGCTGGCTTGAAAAGATCAAAGTACTGGTCAATACATGGGTTCTCTCATGGTGGAATATTAT
NC005226.1-Moravia-TULV-L-E_1512	AAAAGATCAAAGTACTGGTCAATACATGGGTTCTCTCATGGTGGAATATTATTGATGATCTTGCCATCAAAATCACTAGA
NC005226.1-Moravia-TULV-L-E_1540	GGTTCTCTCATGGTGGAATATTATTGATGATCTTGCCATCAAAATCACTAGAAGTTGCAGGTTCTTATATTCGGTTTTTT
NC005226.1-Moravia-TULV-L-E_1568	GATCTTGCCATCAAAATCACTAGAAGTTGCAGGTTCTTATATTCGGTTTTTTACTGTTTTTAAGGATGGATTAGGTTTAA
NC005226.1-Moravia-TULV-L-E_1596	GCAGGTTCTTATATTCGGTTTTTTACTGTTTTTAAGGATGGATTAGGTTTAATTGACTATGAAAACTTAGATTCAACTGT
NC005226.1-Moravia-TULV-L-E_1624	TTTTTAAGGATGGATTAGGTTTAATTGACTATGAAAACTTAGATTCAACTGTGGTAATTGATGGTGTAAGTTGGTGTTTC
NC005226.1-Moravia-TULV-L-E_1652	CTATGAAAACTTAGATTCAACTGTGGTAATTGATGGTGTAAGTTGGTGTTTCAGCAAGGTTATGAGTTTAGACCTAAATC
NC005226.1-Moravia-TULV-L-E_1680	ATTGATGGTGTAAGTTGGTGTTTCAGCAAGGTTATGAGTTTAGACCTAAATCGACTATTGGCTCTGAATATATCTTTTGA
NC005226.1-Moravia-TULV-L-E_1708	AGGTTATGAGTTTAGACCTAAATCGACTATTGGCTCTGAATATATCTTTTGAGAAGACACTATTAGCAACAGCTACATGG
NC005226.1-Moravia-TULV-L-E_1736	ATTGGCTCTGAATATATCTTTTGAGAAGACACTATTAGCAACAGCTACATGGTTTCAATACTATACAGAGGACCAAGGTC
NC005226.1-Moravia-TULV-L-E_1764	ACACTATTAGCAACAGCTACATGGTTTCAATACTATACAGAGGACCAAGGTCACTTTCCCTTACAACATGCATTGAGGTC
NC005226.1-Moravia-TULV-L-E_1792	AATACTATACAGAGGACCAAGGTCACTTTCCCTTACAACATGCATTGAGGTCTGTTTTTGCATTCCACTTTTTACTGACT
NC005226.1-Moravia-TULV-L-E_1820	TCCCTTACAACATGCATTGAGGTCTGTTTTTGCATTCCACTTTTTACTGACTGTGACACAAAAGATGAAATTATGTGCTA
NC005226.1-Moravia-TULV-L-E_1848	TTTGCATTCCACTTTTTACTGACTGTGACACAAAAGATGAAATTATGTGCTATCTTTGATAATTTAAGATATCTAATCCC
NC005226.1-Moravia-TULV-L-E_1876	CACAAAAGATGAAATTATGTGCTATCTTTGATAATTTAAGATATCTAATCCCTGCAGTGACCTCGCTTTATTCAGGATAT
NC005226.1-Moravia-TULV-L-E_1904	TGATAATTTAAGATATCTAATCCCTGCAGTGACCTCGCTTTATTCAGGATATAAACCGTTGATTGTAAAGTTTTTTGAAA
NC005226.1-Moravia-TULV-L-E_1932	GTGACCTCGCTTTATTCAGGATATAAACCGTTGATTGTAAAGTTTTTTGAAAGGCCATTTAAGAGTGCACTTGATGTATA
NC005226.1-Moravia-TULV-L-E_1960	CGTTGATTGTAAAGTTTTTTGAAAGGCCATTTAAGAGTGCACTTGATGTATACCTGTATACTATTATAAAAACACTACTT
NC005226.1-Moravia-TULV-L-E_1988	ATTTAAGAGTGCACTTGATGTATACCTGTATACTATTATAAAAACACTACTTGTAAGCCTTGCACAAAATAATAAAATCC
NC005226.1-Moravia-TULV-L-E_2016	TATACTATTATAAAAACACTACTTGTAAGCCTTGCACAAAATAATAAAATCCGCTTCTATTCAAAAGTTCGGCTATTGGG
NC005226.1-Moravia-TULV-L-E_2044	GCCTTGCACAAAATAATAAAATCCGCTTCTATTCAAAAGTTCGGCTATTGGGGCTTACAGTAGACCAATCAACCATTGGT
NC005226.1-Moravia-TULV-L-E_2072	CTATTCAAAAGTTCGGCTATTGGGGCTTACAGTAGACCAATCAACCATTGGTGCAAGTGGAGTTTACCCTTCTTTAATGT
NC005226.1-Moravia-TULV-L-E_2100	ACAGTAGACCAATCAACCATTGGTGCAAGTGGAGTTTACCCTTCTTTAATGTCAAGAGTGGTTTATAAACATTATAAAAG
NC005226.1-Moravia-TULV-L-E_2128	GTGGAGTTTACCCTTCTTTAATGTCAAGAGTGGTTTATAAACATTATAAAAGTTTAATCTCAGAAGCGACTACCTGTTTT
NC005226.1-Moravia-TULV-L-E_2156	AGTGGTTTATAAACATTATAAAAGTTTAATCTCAGAAGCGACTACCTGTTTTTTCTTATTTGAGAAGGGTCTTCATGGCA
NC005226.1-Moravia-TULV-L-E_2184	ATCTCAGAAGCGACTACCTGTTTTTTCTTATTTGAGAAGGGTCTTCATGGCAATCTTACTGAGGAAGCAAAAATACATTT
NC005226.1-Moravia-TULV-L-E_2212	TATTTGAGAAGGGTCTTCATGGCAATCTTACTGAGGAAGCAAAAATACATTTAGAGACAGTCGAATGGGCTAGGAAATTT
NC005226.1-Moravia-TULV-L-E_2240	TACTGAGGAAGCAAAAATACATTTAGAGACAGTCGAATGGGCTAGGAAATTTAGTGACAAAGAGAAGGCTTATGGTGCAT
NC005226.1-Moravia-TULV-L-E_2268	ACAGTCGAATGGGCTAGGAAATTTAGTGACAAAGAGAAGGCTTATGGTGCATATATTATGGAGGAAGGTTACACAATAAA
NC005226.1-Moravia-TULV-L-E_2296	ACAAAGAGAAGGCTTATGGTGCATATATTATGGAGGAAGGTTACACAATAAAGGATGTAGTAGATGGCAATATTCCAGTA
NC005226.1-Moravia-TULV-L-E_2324	TATGGAGGAAGGTTACACAATAAAGGATGTAGTAGATGGCAATATTCCAGTAGAACAACAATTATTTTGTCAAGAAGTAG
NC005226.1-Moravia-TULV-L-E_2352	GTAGTAGATGGCAATATTCCAGTAGAACAACAATTATTTTGTCAAGAAGTAGTAGAGTTATCTGCAATGGAATTAAATAC
NC005226.1-Moravia-TULV-L-E_2380	AACAATTATTTTGTCAAGAAGTAGTAGAGTTATCTGCAATGGAATTAAATACATATTTGGAAGCCAAGTCACAAGTGATG
NC005226.1-Moravia-TULV-L-E_2408	GTTATCTGCAATGGAATTAAATACATATTTGGAAGCCAAGTCACAAGTGATGGCAGCTAACATAATGAACAAACACTGGG
NC005226.1-Moravia-TULV-L-E_2436	TTGGAAGCCAAGTCACAAGTGATGGCAGCTAACATAATGAACAAACACTGGGATCGTCCATATTTCAGCCAAACAAGGAA
NC005226.1-Moravia-TULV-L-E_2464	CTAACATAATGAACAAACACTGGGATCGTCCATATTTCAGCCAAACAAGGAATATTAGCTTAAAAGGTATGTCAGGCGCA
NC005226.1-Moravia-TULV-L-E_2492	TCCATATTTCAGCCAAACAAGGAATATTAGCTTAAAAGGTATGTCAGGCGCATTACAAGAAGATGGTCATTTATCAGCTA
NC005226.1-Moravia-TULV-L-E_2520	AGCTTAAAAGGTATGTCAGGCGCATTACAAGAAGATGGTCATTTATCAGCTAGTGTTACATTAATTGAAGCAATACGTTT
NC005226.1-Moravia-TULV-L-E_2548	AAGAAGATGGTCATTTATCAGCTAGTGTTACATTAATTGAAGCAATACGTTTTTTGAATCAATCTCAACAAAACCCCTCA
NC005226.1-Moravia-TULV-L-E_2576	TACATTAATTGAAGCAATACGTTTTTTGAATCAATCTCAACAAAACCCCTCAGTGTTGGAGATGTATGAACAAACTAAGA
NC005226.1-Moravia-TULV-L-E_2604	AATCAATCTCAACAAAACCCCTCAGTGTTGGAGATGTATGAACAAACTAAGAGGCAGAAGGCTATGGCACGGATTGTTAG
NC005226.1-Moravia-TULV-L-E_2632	TGGAGATGTATGAACAAACTAAGAGGCAGAAGGCTATGGCACGGATTGTTAGAAAATACCAGAGAACAGAAGCTGATCGT
NC005226.1-Moravia-TULV-L-E_2660	GAAGGCTATGGCACGGATTGTTAGAAAATACCAGAGAACAGAAGCTGATCGTGGATTTTTTATAACTACTTTACCAACCA
NC005226.1-Moravia-TULV-L-E_2688	TACCAGAGAACAGAAGCTGATCGTGGATTTTTTATAACTACTTTACCAACCAGAGTGAGATTAGAGATAATAGAGGATTA
NC005226.1-Moravia-TULV-L-E_2716	TTTTTATAACTACTTTACCAACCAGAGTGAGATTAGAGATAATAGAGGATTATTTTGATGCAATAGCTAAAGTAGTCCCT
NC005226.1-Moravia-TULV-L-E_2744	GAGATTAGAGATAATAGAGGATTATTTTGATGCAATAGCTAAAGTAGTCCCTGAAGAGTATATATCATATGGAGGAGAGC
NC005226.1-Moravia-TULV-L-E_2772	GATGCAATAGCTAAAGTAGTCCCTGAAGAGTATATATCATATGGAGGAGAGCGGAAGATATTAAATATTCAACAGGCACT
NC005226.1-Moravia-TULV-L-E_2800	AGTATATATCATATGGAGGAGAGCGGAAGATATTAAATATTCAACAGGCACTTGAAAAGGCATTAAGATGGGCTTCAGGT
NC005226.1-Moravia-TULV-L-E_2828	GATATTAAATATTCAACAGGCACTTGAAAAGGCATTAAGATGGGCTTCAGGTGAAAGTGAGATTCAAATTAGTATGGGAC
NC005226.1-Moravia-TULV-L-E_2856	AAGGCATTAAGATGGGCTTCAGGTGAAAGTGAGATTCAAATTAGTATGGGACAGGTCATTAAACTAAAACGGAAGTTAAT
NC005226.1-Moravia-TULV-L-E_2884	GTGAGATTCAAATTAGTATGGGACAGGTCATTAAACTAAAACGGAAGTTAATGTATGTTAGTGCAGATGCAACAAAATGG
NC005226.1-Moravia-TULV-L-E_2912	CATTAAACTAAAACGGAAGTTAATGTATGTTAGTGCAGATGCAACAAAATGGTCCCCAGGAGATAACTCTGCGAAATTCC
NC005226.1-Moravia-TULV-L-E_2940	GTTAGTGCAGATGCAACAAAATGGTCCCCAGGAGATAACTCTGCGAAATTCCGAAGATTCACCCAGGCATTACACGATGG
NC005226.1-Moravia-TULV-L-E_2968	CAGGAGATAACTCTGCGAAATTCCGAAGATTCACCCAGGCATTACACGATGGTCTACGAGATGATAAATTAAAGAGGTGT
NC005226.1-Moravia-TULV-L-E_2996	ATTCACCCAGGCATTACACGATGGTCTACGAGATGATAAATTAAAGAGGTGTGTAGTGGATGCCTTACGGAATATATATG
NC005226.1-Moravia-TULV-L-E_3024	CGAGATGATAAATTAAAGAGGTGTGTAGTGGATGCCTTACGGAATATATATGAAACTGATTTTTTCATGTCTAGGAAGTT
NC005226.1-Moravia-TULV-L-E_3052	TGGATGCCTTACGGAATATATATGAAACTGATTTTTTCATGTCTAGGAAGTTACATCGATATATCGATGGTATGGATGAT
NC005226.1-Moravia-TULV-L-E_3080	TGATTTTTTCATGTCTAGGAAGTTACATCGATATATCGATGGTATGGATGATTTATCTGAATTTGTAGAAGATTTTTTAT
NC005226.1-Moravia-TULV-L-E_3108	CGATATATCGATGGTATGGATGATTTATCTGAATTTGTAGAAGATTTTTTATCATTCTTTCCAAATAAAGTATCTGCTGC
NC005226.1-Moravia-TULV-L-E_3136	CTGAATTTGTAGAAGATTTTTTATCATTCTTTCCAAATAAAGTATCTGCTGCTATCAAAGGAAATTGGCTGCAAGGAAAT
NC005226.1-Moravia-TULV-L-E_3164	CTTTCCAAATAAAGTATCTGCTGCTATCAAAGGAAATTGGCTGCAAGGAAATCTAAACAAGTGCTCATCATTATTTGGTG
NC005226.1-Moravia-TULV-L-E_3192	AAAGGAAATTGGCTGCAAGGAAATCTAAACAAGTGCTCATCATTATTTGGTGCAGCAGTTTCCCTGCTATTTAGAAAAAT
NC005226.1-Moravia-TULV-L-E_3220	ACAAGTGCTCATCATTATTTGGTGCAGCAGTTTCCCTGCTATTTAGAAAAATCTGGAGCCTTCTTTACCCAGAACTGGAC
NC005226.1-Moravia-TULV-L-E_3248	AGTTTCCCTGCTATTTAGAAAAATCTGGAGCCTTCTTTACCCAGAACTGGACTGCTTCTTTGAGTTTGCACACCATTCTG
NC005226.1-Moravia-TULV-L-E_3276	AGCCTTCTTTACCCAGAACTGGACTGCTTCTTTGAGTTTGCACACCATTCTGACGATGCATTGTTTATCTATGGTTATCT
NC005226.1-Moravia-TULV-L-E_3304	TCTTTGAGTTTGCACACCATTCTGACGATGCATTGTTTATCTATGGTTATCTTGAACCTACTGATGATGGAACTGAATGG
NC005226.1-Moravia-TULV-L-E_3332	TGCATTGTTTATCTATGGTTATCTTGAACCTACTGATGATGGAACTGAATGGTTTAGATTTGTAACACAACAGATACAAG
NC005226.1-Moravia-TULV-L-E_3360	CCTACTGATGATGGAACTGAATGGTTTAGATTTGTAACACAACAGATACAAGCTGGGAATCTCCATTGGTATGCAGTCAA
NC005226.1-Moravia-TULV-L-E_3388	GATTTGTAACACAACAGATACAAGCTGGGAATCTCCATTGGTATGCAGTCAATCAAGAGATGTGGAAGAGTATGTTTAAC
NC005226.1-Moravia-TULV-L-E_3416	GAATCTCCATTGGTATGCAGTCAATCAAGAGATGTGGAAGAGTATGTTTAACCTTCATGAACATATTTTATTGATGGGTT
NC005226.1-Moravia-TULV-L-E_3444	GAGATGTGGAAGAGTATGTTTAACCTTCATGAACATATTTTATTGATGGGTTCCATCAAAATATCGCCTAAAAAGACTAC
NC005226.1-Moravia-TULV-L-E_3472	ATGAACATATTTTATTGATGGGTTCCATCAAAATATCGCCTAAAAAGACTACAGTATCCCCAACTAATGCAGAATTCCTA
NC005226.1-Moravia-TULV-L-E_3500	CAAAATATCGCCTAAAAAGACTACAGTATCCCCAACTAATGCAGAATTCCTATCAACATTTTTTGAAGGATGTGCAGTTT
NC005226.1-Moravia-TULV-L-E_3528	TCCCCAACTAATGCAGAATTCCTATCAACATTTTTTGAAGGATGTGCAGTTTCGATCCCTTTTATAAAAATACTATTGGG
NC005226.1-Moravia-TULV-L-E_3556	CATTTTTTGAAGGATGTGCAGTTTCGATCCCTTTTATAAAAATACTATTGGGCTCTCTGTCTGATTTACCAGGGTTAGGT
NC005226.1-Moravia-TULV-L-E_3584	CCCTTTTATAAAAATACTATTGGGCTCTCTGTCTGATTTACCAGGGTTAGGTTATTTTGATGATTTGGCTGCTGCACAGA
NC005226.1-Moravia-TULV-L-E_3612	CTGTCTGATTTACCAGGGTTAGGTTATTTTGATGATTTGGCTGCTGCACAGAGTAGATGTGTTAAAGCGCTTGATATGGG
NC005226.1-Moravia-TULV-L-E_3640	TTGATGATTTGGCTGCTGCACAGAGTAGATGTGTTAAAGCGCTTGATATGGGGGCCTGTCCTCAATTAGCACAGCTAGGG
NC005226.1-Moravia-TULV-L-E_3668	ATGTGTTAAAGCGCTTGATATGGGGGCCTGTCCTCAATTAGCACAGCTAGGGATTGTTTTGTGCACAAGCAAAGTTGAAC
NC005226.1-Moravia-TULV-L-E_3696	TGTCCTCAATTAGCACAGCTAGGGATTGTTTTGTGCACAAGCAAAGTTGAACGATTGTATGGCACAGCTACAGGGATGGT
NC005226.1-Moravia-TULV-L-E_3724	TTTTGTGCACAAGCAAAGTTGAACGATTGTATGGCACAGCTACAGGGATGGTAAATAATCCAACTTCCTTTTTAAAAGTA
NC005226.1-Moravia-TULV-L-E_3752	GTATGGCACAGCTACAGGGATGGTAAATAATCCAACTTCCTTTTTAAAAGTAGAAAGATCATCAATACCTATCCCATTAG
NC005226.1-Moravia-TULV-L-E_3780	AATCCAACTTCCTTTTTAAAAGTAGAAAGATCATCAATACCTATCCCATTAGGTGGTGATGGCTCGATGTCTATCATGGA
NC005226.1-Moravia-TULV-L-E_3808	GATCATCAATACCTATCCCATTAGGTGGTGATGGCTCGATGTCTATCATGGAACTTGCTACAGCAGGGATAGGCATGGCT
NC005226.1-Moravia-TULV-L-E_3836	TGATGGCTCGATGTCTATCATGGAACTTGCTACAGCAGGGATAGGCATGGCTGACAAGAATGTCTTAAAGAATGCATATA
NC005226.1-Moravia-TULV-L-E_3864	GCTACAGCAGGGATAGGCATGGCTGACAAGAATGTCTTAAAGAATGCATATATTTCGTTTAAACATACTAAAAGAGATAG
NC005226.1-Moravia-TULV-L-E_3892	AGAATGTCTTAAAGAATGCATATATTTCGTTTAAACATACTAAAAGAGATAGTGATCGTTATATATTGGGTTTATTTAAA
NC005226.1-Moravia-TULV-L-E_3920	GTTTAAACATACTAAAAGAGATAGTGATCGTTATATATTGGGTTTATTTAAATTCCTTATGAGTCTAAGTGATGATGTAT
NC005226.1-Moravia-TULV-L-E_3948	CGTTATATATTGGGTTTATTTAAATTCCTTATGAGTCTAAGTGATGATGTATTCCAACACGATCGATTAGGTGAATTCAG
NC005226.1-Moravia-TULV-L-E_3976	TTATGAGTCTAAGTGATGATGTATTCCAACACGATCGATTAGGTGAATTCAGCTTTGTGGGCAAAGTTCAGTGGAAAGTC
NC005226.1-Moravia-TULV-L-E_4004	ACACGATCGATTAGGTGAATTCAGCTTTGTGGGCAAAGTTCAGTGGAAAGTCTTTACTCCTAAATCAGAGTTTGAATTCT
NC005226.1-Moravia-TULV-L-E_4032	GTGGGCAAAGTTCAGTGGAAAGTCTTTACTCCTAAATCAGAGTTTGAATTCTTTGATCAATATTCGTCGAAGTACTTGCA
NC005226.1-Moravia-TULV-L-E_4060	CTCCTAAATCAGAGTTTGAATTCTTTGATCAATATTCGTCGAAGTACTTGCAGTTATGGACTGAACAACATCCTGTCTAT
NC005226.1-Moravia-TULV-L-E_4088	TCAATATTCGTCGAAGTACTTGCAGTTATGGACTGAACAACATCCTGTCTATGACTATATCATTCCGCGTGGGAGGGATA
NC005226.1-Moravia-TULV-L-E_4116	TGGACTGAACAACATCCTGTCTATGACTATATCATTCCGCGTGGGAGGGATAATCTATTAGTCTATTTGGTTAGAAAGTT
NC005226.1-Moravia-TULV-L-E_4144	ATATCATTCCGCGTGGGAGGGATAATCTATTAGTCTATTTGGTTAGAAAGTTAAATGACCCAAGTATAGTGACAGCTATG
NC005226.1-Moravia-TULV-L-E_4172	ATTAGTCTATTTGGTTAGAAAGTTAAATGACCCAAGTATAGTGACAGCTATGACTATGCAATCACCACTTCAACTAAGAT
NC005226.1-Moravia-TULV-L-E_4200	GACCCAAGTATAGTGACAGCTATGACTATGCAATCACCACTTCAACTAAGATTCAGGATGCAAGCTAAGCAGCATATGAA
NC005226.1-Moravia-TULV-L-E_4228	TGCAATCACCACTTCAACTAAGATTCAGGATGCAAGCTAAGCAGCATATGAAAGTATGTAGGTTAAACGGTGAGTGGGTA
NC005226.1-Moravia-TULV-L-E_4256	GATGCAAGCTAAGCAGCATATGAAAGTATGTAGGTTAAACGGTGAGTGGGTAACTTTTAGGGAGGTACTTGCAGCTGCTG
NC005226.1-Moravia-TULV-L-E_4284	TGTAGGTTAAACGGTGAGTGGGTAACTTTTAGGGAGGTACTTGCAGCTGCTGATTCATTTGCACAGAGTTTCAAACCATC
NC005226.1-Moravia-TULV-L-E_4312	TTAGGGAGGTACTTGCAGCTGCTGATTCATTTGCACAGAGTTTCAAACCATCACAAAGTGATATGGAATTGTTTCAAACT
NC005226.1-Moravia-TULV-L-E_4340	ATTTGCACAGAGTTTCAAACCATCACAAAGTGATATGGAATTGTTTCAAACTCTAGTTAATTGTACTTTTTCAAAGGAAT
NC005226.1-Moravia-TULV-L-E_4368	AGTGATATGGAATTGTTTCAAACTCTAGTTAATTGTACTTTTTCAAAGGAATATGCATGGAGGGATTTCTTGAATGAGGT
NC005226.1-Moravia-TULV-L-E_4396	TTAATTGTACTTTTTCAAAGGAATATGCATGGAGGGATTTCTTGAATGAGGTGAAGTGTGAAGTGTTAACAACAAGACAA
NC005226.1-Moravia-TULV-L-E_4424	ATGGAGGGATTTCTTGAATGAGGTGAAGTGTGAAGTGTTAACAACAAGACAAGTGCATAGACCAAAAGTTGCTAGAACCT
NC005226.1-Moravia-TULV-L-E_4452	TGTGAAGTGTTAACAACAAGACAAGTGCATAGACCAAAAGTTGCTAGAACCTTTACAGTTAAAGAAAGAGATCAAGCAAT
NC005226.1-Moravia-TULV-L-E_4480	ATAGACCAAAAGTTGCTAGAACCTTTACAGTTAAAGAAAGAGATCAAGCAATTCAAAATTCAATAACAGCTGTAATTGGA
NC005226.1-Moravia-TULV-L-E_4508	AGTTAAAGAAAGAGATCAAGCAATTCAAAATTCAATAACAGCTGTAATTGGATATAAATACGCTAATAAAGCTGATGAAA
NC005226.1-Moravia-TULV-L-E_4536	AATTCAATAACAGCTGTAATTGGATATAAATACGCTAATAAAGCTGATGAAATAAGTGATGTGTTGGACAGTGCAGTACA
NC005226.1-Moravia-TULV-L-E_4564	AATACGCTAATAAAGCTGATGAAATAAGTGATGTGTTGGACAGTGCAGTACATCCAGATTCCCTTTCAACAGACTTACAG
NC005226.1-Moravia-TULV-L-E_4592	TGATGTGTTGGACAGTGCAGTACATCCAGATTCCCTTTCAACAGACTTACAGGTAATGAGGGAGGGTGTCTATAGAGAAC
NC005226.1-Moravia-TULV-L-E_4620	GATTCCCTTTCAACAGACTTACAGGTAATGAGGGAGGGTGTCTATAGAGAACTGGGTCTGGATATAAACTATCCTAATGT
NC005226.1-Moravia-TULV-L-E_4648	TGAGGGAGGGTGTCTATAGAGAACTGGGTCTGGATATAAACTATCCTAATGTTCTTAAACGTGTAGCTCCACTTTTGTAT
NC005226.1-Moravia-TULV-L-E_4676	TCTGGATATAAACTATCCTAATGTTCTTAAACGTGTAGCTCCACTTTTGTATAAATCAGGAAAGTCAAGAGTGGTAATAG
NC005226.1-Moravia-TULV-L-E_4704	AAACGTGTAGCTCCACTTTTGTATAAATCAGGAAAGTCAAGAGTGGTAATAGTACAGGGAAATATAGAGGGTACTGCAGA
NC005226.1-Moravia-TULV-L-E_4732	CAGGAAAGTCAAGAGTGGTAATAGTACAGGGAAATATAGAGGGTACTGCAGAGTCAATTTGCAGTTATTGGTTGAAAACT
NC005226.1-Moravia-TULV-L-E_4760	GGGAAATATAGAGGGTACTGCAGAGTCAATTTGCAGTTATTGGTTGAAAACTATGTCTTTAGTTAAGACCATCAAAGTTA
NC005226.1-Moravia-TULV-L-E_4788	ATTTGCAGTTATTGGTTGAAAACTATGTCTTTAGTTAAGACCATCAAAGTTAGACCCAAAAAAGAAGTGTTGAAGGCTGT
NC005226.1-Moravia-TULV-L-E_4816	CTTTAGTTAAGACCATCAAAGTTAGACCCAAAAAAGAAGTGTTGAAGGCTGTGTCGTTGTTTAGTAAAAAGGAAAAGATT
NC005226.1-Moravia-TULV-L-E_4844	CAAAAAAGAAGTGTTGAAGGCTGTGTCGTTGTTTAGTAAAAAGGAAAAGATTGGGGATTTAACTCACCTTGCAGCTACAA
NC005226.1-Moravia-TULV-L-E_4872	TTGTTTAGTAAAAAGGAAAAGATTGGGGATTTAACTCACCTTGCAGCTACAAGATTATGTATTGATGTTTGGAGGTGGTG
NC005226.1-Moravia-TULV-L-E_4900	ATTTAACTCACCTTGCAGCTACAAGATTATGTATTGATGTTTGGAGGTGGTGTAAAGCTAATGAACAAGATCCTAAGGCA
NC005226.1-Moravia-TULV-L-E_4928	ATGTATTGATGTTTGGAGGTGGTGTAAAGCTAATGAACAAGATCCTAAGGCATGGTTAAGTGCTCTTTACTTTGAAGGTA
NC005226.1-Moravia-TULV-L-E_4956	GCTAATGAACAAGATCCTAAGGCATGGTTAAGTGCTCTTTACTTTGAAGGTAGGACTTTGATGCAATGGGTAGATGTGTT
NC005226.1-Moravia-TULV-L-E_4984	TAAGTGCTCTTTACTTTGAAGGTAGGACTTTGATGCAATGGGTAGATGTGTTCCTTGATAAAGGTGTAGTTCCAGTTGAC
NC005226.1-Moravia-TULV-L-E_5012	TTTGATGCAATGGGTAGATGTGTTCCTTGATAAAGGTGTAGTTCCAGTTGACCCAGAAATCCAATGTATGGGTTTAATGA
NC005226.1-Moravia-TULV-L-E_5040	GATAAAGGTGTAGTTCCAGTTGACCCAGAAATCCAATGTATGGGTTTAATGATTTATGATCTGACTGGACAAAAAAATCT
NC005226.1-Moravia-TULV-L-E_5068	AAATCCAATGTATGGGTTTAATGATTTATGATCTGACTGGACAAAAAAATCTATTGCAAATGCAAGCTAACAGAAGGGCT
NC005226.1-Moravia-TULV-L-E_5096	TGATCTGACTGGACAAAAAAATCTATTGCAAATGCAAGCTAACAGAAGGGCTTATTCTGGTAAGCAGTATGATGCCTATT
NC005226.1-Moravia-TULV-L-E_5124	CAAATGCAAGCTAACAGAAGGGCTTATTCTGGTAAGCAGTATGATGCCTATTGTGTTCAGACATATAATGAGGAAACTAA
NC005226.1-Moravia-TULV-L-E_5152	CTGGTAAGCAGTATGATGCCTATTGTGTTCAGACATATAATGAGGAAACTAAATTGTATGAGGGGGATTTAAGGGTAACA
NC005226.1-Moravia-TULV-L-E_5180	TCAGACATATAATGAGGAAACTAAATTGTATGAGGGGGATTTAAGGGTAACATTTAACTTCGGAATTGATTGTGCTCGAT
NC005226.1-Moravia-TULV-L-E_5208	TATGAGGGGGATTTAAGGGTAACATTTAACTTCGGAATTGATTGTGCTCGATTGGAGATTTTTTGGGACAAGCAGGATTA
NC005226.1-Moravia-TULV-L-E_5236	ACTTCGGAATTGATTGTGCTCGATTGGAGATTTTTTGGGACAAGCAGGATTACTTGCTAGAGACATCAATAACCCAAAGG
NC005226.1-Moravia-TULV-L-E_5264	GATTTTTTGGGACAAGCAGGATTACTTGCTAGAGACATCAATAACCCAAAGGCATGTTTTGAAAATCCTGATGGAGGAAG
NC005226.1-Moravia-TULV-L-E_5292	CTAGAGACATCAATAACCCAAAGGCATGTTTTGAAAATCCTGATGGAGGAAGTGACAAAAGAATTATTAAGATGTGGGAT
NC005226.1-Moravia-TULV-L-E_5320	TTTTGAAAATCCTGATGGAGGAAGTGACAAAAGAATTATTAAGATGTGGGATGAGATTTAAGACTGAACAAGTAAATTCT
NC005226.1-Moravia-TULV-L-E_5348	AAAAGAATTATTAAGATGTGGGATGAGATTTAAGACTGAACAAGTAAATTCTTCTAGAAGTGTTGTTCTTTTTAAGACAG
NC005226.1-Moravia-TULV-L-E_5376	TTTAAGACTGAACAAGTAAATTCTTCTAGAAGTGTTGTTCTTTTTAAGACAGATGCAGGCTTTGAATGGGGTAAGCCCAA
NC005226.1-Moravia-TULV-L-E_5404	GAAGTGTTGTTCTTTTTAAGACAGATGCAGGCTTTGAATGGGGTAAGCCCAATATCCCTTGTATTGTGTTTAGGAATTGT
NC005226.1-Moravia-TULV-L-E_5432	AGGCTTTGAATGGGGTAAGCCCAATATCCCTTGTATTGTGTTTAGGAATTGTGCATTACGTACTGGGCTTAGAGTTCGTC
NC005226.1-Moravia-TULV-L-E_5460	CCTTGTATTGTGTTTAGGAATTGTGCATTACGTACTGGGCTTAGAGTTCGTCATCCTATTAATAAATCATTTACTATTAC
NC005226.1-Moravia-TULV-L-E_5488	TACGTACTGGGCTTAGAGTTCGTCATCCTATTAATAAATCATTTACTATTACTATACAAGCAGGTGGTTTTCGGGCAATG
NC005226.1-Moravia-TULV-L-E_5516	TATTAATAAATCATTTACTATTACTATACAAGCAGGTGGTTTTCGGGCAATGGCACAACTTGACGAGGAGAATCCCAGGT
NC005226.1-Moravia-TULV-L-E_5544	CAAGCAGGTGGTTTTCGGGCAATGGCACAACTTGACGAGGAGAATCCCAGGTTCTTATTGGCACATGCTTATCACAATTT
NC005226.1-Moravia-TULV-L-E_5572	AACTTGACGAGGAGAATCCCAGGTTCTTATTGGCACATGCTTATCACAATTTAAAAGATATCAGGTATCAAGCATTACAA
NC005226.1-Moravia-TULV-L-E_5600	ATTGGCACATGCTTATCACAATTTAAAAGATATCAGGTATCAAGCATTACAAGCCATAGGAAACATCTGGTTTAAAACAC
NC005226.1-Moravia-TULV-L-E_5628	GATATCAGGTATCAAGCATTACAAGCCATAGGAAACATCTGGTTTAAAACACAACAGCATAAATTGTTTATAAATCCTAT
NC005226.1-Moravia-TULV-L-E_5656	TAGGAAACATCTGGTTTAAAACACAACAGCATAAATTGTTTATAAATCCTATCATTTCTGCTGGACTTCTAGAGAATTTT
NC005226.1-Moravia-TULV-L-E_5684	GCATAAATTGTTTATAAATCCTATCATTTCTGCTGGACTTCTAGAGAATTTTATGAAAGGGCTGCCTGCTGCCATTCCAC
NC005226.1-Moravia-TULV-L-E_5712	TCTGCTGGACTTCTAGAGAATTTTATGAAAGGGCTGCCTGCTGCCATTCCACCTGCAGCCTATTCACTAATTATGAACAA
NC005226.1-Moravia-TULV-L-E_5740	AAGGGCTGCCTGCTGCCATTCCACCTGCAGCCTATTCACTAATTATGAACAAAGCTAAAATATCAGTAGATTTATTTATG
NC005226.1-Moravia-TULV-L-E_5768	AGCCTATTCACTAATTATGAACAAAGCTAAAATATCAGTAGATTTATTTATGTTTAATGAATTGCTTGCATTAATAAACC
NC005226.1-Moravia-TULV-L-E_5796	AAAATATCAGTAGATTTATTTATGTTTAATGAATTGCTTGCATTAATAAACCCAAAAAATGTTTTAAACTTAGATGGGAT
NC005226.1-Moravia-TULV-L-E_5824	ATGAATTGCTTGCATTAATAAACCCAAAAAATGTTTTAAACTTAGATGGGATCGAGGAAACAAGTGAAGGATACAGTACT
NC005226.1-Moravia-TULV-L-E_5852	AAATGTTTTAAACTTAGATGGGATCGAGGAAACAAGTGAAGGATACAGTACTGTCTCAACTATTTCAAGCACACAATGGT
NC005226.1-Moravia-TULV-L-E_5880	GAAACAAGTGAAGGATACAGTACTGTCTCAACTATTTCAAGCACACAATGGTCTGAAGAGGTAAGTTTGGTTATGGATGA
NC005226.1-Moravia-TULV-L-E_5908	CAACTATTTCAAGCACACAATGGTCTGAAGAGGTAAGTTTGGTTATGGATGATAGTGATGATGAAGACCAACCTGATTAC
NC005226.1-Moravia-TULV-L-E_5936	AGAGGTAAGTTTGGTTATGGATGATAGTGATGATGAAGACCAACCTGATTACACAATTGACCTAGATGATATTGATTTCG
NC005226.1-Moravia-TULV-L-E_5964	GATGATGAAGACCAACCTGATTACACAATTGACCTAGATGATATTGATTTCGAAACAATTGATCTGAAAGAAGATATTGA
NC005226.1-Moravia-TULV-L-E_5992	TTGACCTAGATGATATTGATTTCGAAACAATTGATCTGAAAGAAGATATTGAGCATTTTCTACAAGATGAATCTGCATAT
NC005226.1-Moravia-TULV-L-E_6020	AATTGATCTGAAAGAAGATATTGAGCATTTTCTACAAGATGAATCTGCATATACTGGTGATTTGTTGATACAGACTGATG
NC005226.1-Moravia-TULV-L-E_6048	TTTCTACAAGATGAATCTGCATATACTGGTGATTTGTTGATACAGACTGATGACACTGAGATAAAAAAGTTAAGAGGAAT
NC005226.1-Moravia-TULV-L-E_6076	GTGATTTGTTGATACAGACTGATGACACTGAGATAAAAAAGTTAAGAGGAATGACAAGAATATTAGAGCCTATAAAATTG
NC005226.1-Moravia-TULV-L-E_6104	TGAGATAAAAAAGTTAAGAGGAATGACAAGAATATTAGAGCCTATAAAATTGATAAAAAGTTGGGTTTCAAAGGGTCTTT
NC005226.1-Moravia-TULV-L-E_6132	AGAATATTAGAGCCTATAAAATTGATAAAAAGTTGGGTTTCAAAGGGTCTTTCAATTGAAAAAGTTTACAGCCCTGTTGG
NC005226.1-Moravia-TULV-L-E_6160	AAAGTTGGGTTTCAAAGGGTCTTTCAATTGAAAAAGTTTACAGCCCTGTTGGTATTATTTTGATGGCTAGATATATGTCT
NC005226.1-Moravia-TULV-L-E_6188	TGAAAAAGTTTACAGCCCTGTTGGTATTATTTTGATGGCTAGATATATGTCTAAGCACTATGATTTTAATAAAGCTCCAC
NC005226.1-Moravia-TULV-L-E_6216	ATTTTGATGGCTAGATATATGTCTAAGCACTATGATTTTAATAAAGCTCCACTATCACTATTAAATCCTTATGACCTAAC
NC005226.1-Moravia-TULV-L-E_6244	ACTATGATTTTAATAAAGCTCCACTATCACTATTAAATCCTTATGACCTAACAGAATTTGAGAGTATTGTTAAGGGCTGG
NC005226.1-Moravia-TULV-L-E_6272	ACTATTAAATCCTTATGACCTAACAGAATTTGAGAGTATTGTTAAGGGCTGGGGTGAGTGTGTAAATGATAGGTTTATTG
NC005226.1-Moravia-TULV-L-E_6300	TTTGAGAGTATTGTTAAGGGCTGGGGTGAGTGTGTAAATGATAGGTTTATTGAGTATGATCATGAGGCAGAAAGAAAAGT
NC005226.1-Moravia-TULV-L-E_6328	AGTGTGTAAATGATAGGTTTATTGAGTATGATCATGAGGCAGAAAGAAAAGTCAAGGAAGAAAAAATACAACCAGAAGAT
NC005226.1-Moravia-TULV-L-E_6356	TGATCATGAGGCAGAAAGAAAAGTCAAGGAAGAAAAAATACAACCAGAAGATGTCCTCCCGGATTCCCTTTTCTCCTTCA
NC005226.1-Moravia-TULV-L-E_6384	GAAGAAAAAATACAACCAGAAGATGTCCTCCCGGATTCCCTTTTCTCCTTCAGACATGCTGATATTCTTCTTAGGAGGTT
NC005226.1-Moravia-TULV-L-E_6412	TCCCGGATTCCCTTTTCTCCTTCAGACATGCTGATATTCTTCTTAGGAGGTTGTTCCCAAAGGATTCAGCTGCTTCATTT
NC005226.1-Moravia-TULV-L-E_6440	TGCTGATATTCTTCTTAGGAGGTTGTTCCCAAAGGATTCAGCTGCTTCATTTTATTAATAATGAGTACTATTTGTTGCTC
NC005226.1-Moravia-TULV-L-E_6461	GTTGTTCCCAAAGGATTCAGCTGCTTCATTTTATTAATAATGAGTACTATTTGTTGCTCTTTTCTCGGAGCATACTACTA
lib01141-Dornhof-TULV-L-E_0	TTCTGCAGTAGAATGTTTGGATCTACTAGATCGGTTTTATGCTGTAAGACATGATGTTGTAGACCAGATGATAAAGCATG
lib01141-Dornhof-TULV-L-E_28	GATCGGTTTTATGCTGTAAGACATGATGTTGTAGACCAGATGATAAAGCATGACTGGTCGGACAACAAAGACAAAGAACA
lib01141-Dornhof-TULV-L-E_56	TTGTAGACCAGATGATAAAGCATGACTGGTCGGACAACAAAGACAAAGAACAGCCTATAGGCCATGTCTTATTGATGGCA
lib01141-Dornhof-TULV-L-E_84	GTCGGACAACAAAGACAAAGAACAGCCTATAGGCCATGTCTTATTGATGGCAGGAGTACCAAATGAGGTCATACAAGGTA
lib01141-Dornhof-TULV-L-E_112	ATAGGCCATGTCTTATTGATGGCAGGAGTACCAAATGAGGTCATACAAGGTATGGAAAAAAAGATCATACCTGGAAGTCC
lib01141-Dornhof-TULV-L-E_140	TACCAAATGAGGTCATACAAGGTATGGAAAAAAAGATCATACCTGGAAGTCCTAGTGGACAGATTCTGAGATCATTTTTC
lib01141-Dornhof-TULV-L-E_168	AAAAAAGATCATACCTGGAAGTCCTAGTGGACAGATTCTGAGATCATTTTTCAAAATGACACCAGATAATTACAAAATTA
lib01141-Dornhof-TULV-L-E_196	GGACAGATTCTGAGATCATTTTTCAAAATGACACCAGATAATTACAAAATTACAGGAAATTTGATAGAGTTCATTGAGGT
lib01141-Dornhof-TULV-L-E_224	TGACACCAGATAATTACAAAATTACAGGAAATTTGATAGAGTTCATTGAGGTGACAGTTACTGCTGATGTGGCAAGAGGA
lib01141-Dornhof-TULV-L-E_252	AAATTTGATAGAGTTCATTGAGGTGACAGTTACTGCTGATGTGGCAAGAGGAACACGTGAAAAAATCATGAAATATCAAG
lib01141-Dornhof-TULV-L-E_280	GTTACTGCTGATGTGGCAAGAGGAACACGTGAAAAAATCATGAAATATCAAGCAGGCTTGGAGTATATAGAGCAGTTACT
lib01141-Dornhof-TULV-L-E_308	GTGAAAAAATCATGAAATATCAAGCAGGCTTGGAGTATATAGAGCAGTTACTTCATCAGGAATCAGAAAGAGGCAATCTA
lib01141-Dornhof-TULV-L-E_336	CTTGGAGTATATAGAGCAGTTACTTCATCAGGAATCAGAAAGAGGCAATCTACCAGGTGGTTATAGAATAAAATTTGATG
lib01141-Dornhof-TULV-L-E_364	CAGGAATCAGAAAGAGGCAATCTACCAGGTGGTTATAGAATAAAATTTGATGTAGTGGCAGTGAGGACTGATGGTTCAAA
lib01141-Dornhof-TULV-L-E_392	GTGGTTATAGAATAAAATTTGATGTAGTGGCAGTGAGGACTGATGGTTCAAATATATCAACACAATGGCCCAGTCAAAGG
lib01141-Dornhof-TULV-L-E_420	GGCAGTGAGGACTGATGGTTCAAATATATCAACACAATGGCCCAGTCAAAGGAATGAGGGTGTTGTTCAAACAATGAGGC
lib01141-Dornhof-TULV-L-E_448	TCAACACAATGGCCCAGTCAAAGGAATGAGGGTGTTGTTCAAACAATGAGGCTAATTCAAGCAGATATCAATTATGTGAG
lib01141-Dornhof-TULV-L-E_476	AGGGTGTTGTTCAAACAATGAGGCTAATTCAAGCAGATATCAATTATGTGAGAGAACATCTGATAAAAAATGATGAGAGG
lib01141-Dornhof-TULV-L-E_504	TCAAGCAGATATCAATTATGTGAGAGAACATCTGATAAAAAATGATGAGAGGTCAGCACTAGAAGCTATGTTCAATCTGA
lib01141-Dornhof-TULV-L-E_532	CATCTGATAAAAAATGATGAGAGGTCAGCACTAGAAGCTATGTTCAATCTGAAATTTCATGTTAGTGGACCAAAAGCTAG
lib01141-Dornhof-TULV-L-E_560	CACTAGAAGCTATGTTCAATCTGAAATTTCATGTTAGTGGACCAAAAGCTAGAACTTTTGACATTCCAGATTATCGGCCC
lib01141-Dornhof-TULV-L-E_588	TCATGTTAGTGGACCAAAAGCTAGAACTTTTGACATTCCAGATTATCGGCCCCAACAACTATGTAACCCAAACATAGACA
lib01141-Dornhof-TULV-L-E_616	TTTGACATTCCAGATTATCGGCCCCAACAACTATGTAACCCAAACATAGACAATCTTCTAAATTACTGTAAAAATTGGTT
lib01141-Dornhof-TULV-L-E_644	AACTATGTAACCCAAACATAGACAATCTTCTAAATTACTGTAAAAATTGGTTGACACGGGAGCATGAATTTGCTTTTGAT
lib01141-Dornhof-TULV-L-E_672	TCTAAATTACTGTAAAAATTGGTTGACACGGGAGCATGAATTTGCTTTTGATGAGGTTAAAGGGCAAAGAGTCTTTAACA
lib01141-Dornhof-TULV-L-E_700	CGGGAGCATGAATTTGCTTTTGATGAGGTTAAAGGGCAAAGAGTCTTTAACATATTTGAAGCAGAAGAGATCAAACATAA
lib01141-Dornhof-TULV-L-E_728	TTAAAGGGCAAAGAGTCTTTAACATATTTGAAGCAGAAGAGATCAAACATAAAGAAAGATATAATCCATCACGTAAACCA
lib01141-Dornhof-TULV-L-E_756	TGAAGCAGAAGAGATCAAACATAAAGAAAGATATAATCCATCACGTAAACCAAGGAATTTTTTATTAGTGCAAGGAACCA
lib01141-Dornhof-TULV-L-E_784	AGATATAATCCATCACGTAAACCAAGGAATTTTTTATTAGTGCAAGGAACCATACAAGGCCCATACTTGCCTTCAACTAT
lib01141-Dornhof-TULV-L-E_812	ATTTTTTATTAGTGCAAGGAACCATACAAGGCCCATACTTGCCTTCAACTATAGCTTCAGACCAGTATGATACAAAAGTT
lib01141-Dornhof-TULV-L-E_840	AGGCCCATACTTGCCTTCAACTATAGCTTCAGACCAGTATGATACAAAAGTTGGTTGTTTAGAAATATTAAAAAATCATC
lib01141-Dornhof-TULV-L-E_868	TCAGACCAGTATGATACAAAAGTTGGTTGTTTAGAAATATTAAAAAATCATCCTGAAACCCCAATACAAATTTTAGCTAG
lib01141-Dornhof-TULV-L-E_896	GTTTAGAAATATTAAAAAATCATCCTGAAACCCCAATACAAATTTTAGCTAGAGATATGGCACTAAAGTATATAATGTTG
lib01141-Dornhof-TULV-L-E_924	AACCCCAATACAAATTTTAGCTAGAGATATGGCACTAAAGTATATAATGTTGGATAAAGATGACCTCATAAATTATTATA
lib01141-Dornhof-TULV-L-E_952	ATGGCACTAAAGTATATAATGTTGGATAAAGATGACCTCATAAATTATTATAACCCGAGAGCATATTTCAAGCAAACTGC
lib01141-Dornhof-TULV-L-E_980	AAGATGACCTCATAAATTATTATAACCCGAGAGCATATTTCAAGCAAACTGCCAATATAAAAGAGCCAGGTACTTTTAAA
lib01141-Dornhof-TULV-L-E_1008	GAGAGCATATTTCAAGCAAACTGCCAATATAAAAGAGCCAGGTACTTTTAAATTAAATTTATCATCAATGGACCCAAAAG
lib01141-Dornhof-TULV-L-E_1036	ATAAAAGAGCCAGGTACTTTTAAATTAAATTTATCATCAATGGACCCAAAAGCTAAGGCACTGCTAGATGTCATTTCAAA
lib01141-Dornhof-TULV-L-E_1064	ATTTATCATCAATGGACCCAAAAGCTAAGGCACTGCTAGATGTCATTTCAAAGAATTCAAAAAAAGGTGTATTTGGCGAA
lib01141-Dornhof-TULV-L-E_1092	GGCACTGCTAGATGTCATTTCAAAGAATTCAAAAAAAGGTGTATTTGGCGAAGTGATTGATAGTATAGAGATAAGCAGTC
lib01141-Dornhof-TULV-L-E_1120	TCAAAAAAAGGTGTATTTGGCGAAGTGATTGATAGTATAGAGATAAGCAGTCTGATACAGCAAAATGAGTGTTCTAAAGT
lib01141-Dornhof-TULV-L-E_1148	TTGATAGTATAGAGATAAGCAGTCTGATACAGCAAAATGAGTGTTCTAAAGTCATAGAAAAAATATTATCTGATTTAGAG
lib01141-Dornhof-TULV-L-E_1176	ACAGCAAAATGAGTGTTCTAAAGTCATAGAAAAAATATTATCTGATTTAGAGATTAATATTGGCGAGACAAGTCAAGGCC
lib01141-Dornhof-TULV-L-E_1204	GAAAAAATATTATCTGATTTAGAGATTAATATTGGCGAGACAAGTCAAGGCCTGGATAATCCTAAGAGAACAACAGGTGT
lib01141-Dornhof-TULV-L-E_1232	ATATTGGCGAGACAAGTCAAGGCCTGGATAATCCTAAGAGAACAACAGGTGTTGATGATATCTTAAAGAAATTTTATGAC
lib01141-Dornhof-TULV-L-E_1260	TAATCCTAAGAGAACAACAGGTGTTGATGATATCTTAAAGAAATTTTATGACAATGAACTAGTCAAATATATGTTACATA
lib01141-Dornhof-TULV-L-E_1288	GATATCTTAAAGAAATTTTATGACAATGAACTAGTCAAATATATGTTACATATAGTAAGGAAAACAACAGCCTGGCATAT
lib01141-Dornhof-TULV-L-E_1316	AACTAGTCAAATATATGTTACATATAGTAAGGAAAACAACAGCCTGGCATATGGGGCATTTGTTAAGGGATATAACTGAA
lib01141-Dornhof-TULV-L-E_1344	AAGGAAAACAACAGCCTGGCATATGGGGCATTTGTTAAGGGATATAACTGAATGTCTAATTGCACATGCTGGCTTGAAAA
lib01141-Dornhof-TULV-L-E_1372	CATTTGTTAAGGGATATAACTGAATGTCTAATTGCACATGCTGGCTTGAAAAGATCAAAGTACTGGTCTATACATGGTTT
lib01141-Dornhof-TULV-L-E_1400	TAATTGCACATGCTGGCTTGAAAAGATCAAAGTACTGGTCTATACATGGTTTTTCTCATGGCGGGATATTGTTAATGATC
lib01141-Dornhof-TULV-L-E_1428	AAAGTACTGGTCTATACATGGTTTTTCTCATGGCGGGATATTGTTAATGATCTTACCATCAAAATCACTAGAGGTAGCAG
lib01141-Dornhof-TULV-L-E_1456	CATGGCGGGATATTGTTAATGATCTTACCATCAAAATCACTAGAGGTAGCAGGTTCTTATATTCGGTTTTTTACTGTCTT
lib01141-Dornhof-TULV-L-E_1484	CATCAAAATCACTAGAGGTAGCAGGTTCTTATATTCGGTTTTTTACTGTCTTTAAAGATGGACTGGGCTTAATTGACTAT
lib01141-Dornhof-TULV-L-E_1512	TTATATTCGGTTTTTTACTGTCTTTAAAGATGGACTGGGCTTAATTGACTATGAAAATCTAGACTCAACTGTGATGATTG
lib01141-Dornhof-TULV-L-E_1540	GATGGACTGGGCTTAATTGACTATGAAAATCTAGACTCAACTGTGATGATTGATGGTGTAAACTGGTGTTTTAGCAAGGT
lib01141-Dornhof-TULV-L-E_1568	ATCTAGACTCAACTGTGATGATTGATGGTGTAAACTGGTGTTTTAGCAAGGTTATGAGTCTTGACCTAAATCGACTATTA
lib01141-Dornhof-TULV-L-E_1596	TGTAAACTGGTGTTTTAGCAAGGTTATGAGTCTTGACCTAAATCGACTATTAGCCCTGAATATATCCTTTGAAAAAACAC
lib01141-Dornhof-TULV-L-E_1624	AGTCTTGACCTAAATCGACTATTAGCCCTGAATATATCCTTTGAAAAAACACTATTAGCCACAGCTACATGGTTTCAATA
lib01141-Dornhof-TULV-L-E_1652	TGAATATATCCTTTGAAAAAACACTATTAGCCACAGCTACATGGTTTCAATATTATACAGAGGATCAAGGCCACTTTCCT
lib01141-Dornhof-TULV-L-E_1680	AGCCACAGCTACATGGTTTCAATATTATACAGAGGATCAAGGCCACTTTCCTTTACAACATGCACTGAGGTCTGTTTTCG
lib01141-Dornhof-TULV-L-E_1708	ACAGAGGATCAAGGCCACTTTCCTTTACAACATGCACTGAGGTCTGTTTTCGCATTTCACTTTCTACTTACTGTAACACA
lib01141-Dornhof-TULV-L-E_1736	AACATGCACTGAGGTCTGTTTTCGCATTTCACTTTCTACTTACTGTAACACAAAAGATGAAGTTGTGTGCCATCTTTGAT
lib01141-Dornhof-TULV-L-E_1764	TCACTTTCTACTTACTGTAACACAAAAGATGAAGTTGTGTGCCATCTTTGATAACTTGAGATATTTGATCCCTGCTGTGA
lib01141-Dornhof-TULV-L-E_1792	ATGAAGTTGTGTGCCATCTTTGATAACTTGAGATATTTGATCCCTGCTGTGACTTCACTTTATTCAGGATATAAACCATT
lib01141-Dornhof-TULV-L-E_1820	TGAGATATTTGATCCCTGCTGTGACTTCACTTTATTCAGGATATAAACCATTGATTATAAAGTTTTTTGAAAGGCCATTT
lib01141-Dornhof-TULV-L-E_1848	ACTTTATTCAGGATATAAACCATTGATTATAAAGTTTTTTGAAAGGCCATTTAAAAGTGCACTTGACGTGTACTTGTACA
lib01141-Dornhof-TULV-L-E_1876	ATAAAGTTTTTTGAAAGGCCATTTAAAAGTGCACTTGACGTGTACTTGTACACTATTATAAAAACACTACTTGTAAGCCT
lib01141-Dornhof-TULV-L-E_1904	GTGCACTTGACGTGTACTTGTACACTATTATAAAAACACTACTTGTAAGCCTTGCACAAAATAATAAAATCCGTTTTTAC
lib01141-Dornhof-TULV-L-E_1932	TATAAAAACACTACTTGTAAGCCTTGCACAAAATAATAAAATCCGTTTTTACTCAAAGGTTAGGCTATTAGGGCTTACAG
lib01141-Dornhof-TULV-L-E_1960	CAAAATAATAAAATCCGTTTTTACTCAAAGGTTAGGCTATTAGGGCTTACAGTAGATCAATCAACCATTGGTGCAAGTGG
lib01141-Dornhof-TULV-L-E_1988	AGGTTAGGCTATTAGGGCTTACAGTAGATCAATCAACCATTGGTGCAAGTGGGGTTTATCCTTCATTAATGTCAAGAGTA
lib01141-Dornhof-TULV-L-E_2016	TCAATCAACCATTGGTGCAAGTGGGGTTTATCCTTCATTAATGTCAAGAGTAGTTTATAAACATTATAAGAGTTTAATCT
lib01141-Dornhof-TULV-L-E_2044	TATCCTTCATTAATGTCAAGAGTAGTTTATAAACATTATAAGAGTTTAATCTCAGAGGCAACTACCTGTTTTTTCTTATT
lib01141-Dornhof-TULV-L-E_2072	ATAAACATTATAAGAGTTTAATCTCAGAGGCAACTACCTGTTTTTTCTTATTTGAAAAGGGCCTTCATGGAAATCTAACT
lib01141-Dornhof-TULV-L-E_2100	GGCAACTACCTGTTTTTTCTTATTTGAAAAGGGCCTTCATGGAAATCTAACTGAAGAAGCAAAAATACATTTGGAGACAG
lib01141-Dornhof-TULV-L-E_2128	AAGGGCCTTCATGGAAATCTAACTGAAGAAGCAAAAATACATTTGGAGACAGTCGAATGGGCTAGGAAATTTAGTGACAA
lib01141-Dornhof-TULV-L-E_2156	AAGCAAAAATACATTTGGAGACAGTCGAATGGGCTAGGAAATTTAGTGACAAAGAAAAGGCCTATGGTGCATATATAATG
lib01141-Dornhof-TULV-L-E_2184	ATGGGCTAGGAAATTTAGTGACAAAGAAAAGGCCTATGGTGCATATATAATGGAAGAAGGTTATACAATAAAGGATGTAG
lib01141-Dornhof-TULV-L-E_2212	AAGGCCTATGGTGCATATATAATGGAAGAAGGTTATACAATAAAGGATGTAGTAGATGGTAATATTCCTGTAGAGCAACA
lib01141-Dornhof-TULV-L-E_2240	AAGGTTATACAATAAAGGATGTAGTAGATGGTAATATTCCTGTAGAGCAACAATTATTTTGTCAAGAAGTTGTAGAGTTA
lib01141-Dornhof-TULV-L-E_2268	TGGTAATATTCCTGTAGAGCAACAATTATTTTGTCAAGAAGTTGTAGAGTTATCTGCAATGGAGCTAAATACATACTTGG
lib01141-Dornhof-TULV-L-E_2296	TTTTGTCAAGAAGTTGTAGAGTTATCTGCAATGGAGCTAAATACATACTTGGAAGCCAAGTCACAAGTAATGGCAGCTAA
lib01141-Dornhof-TULV-L-E_2324	CAATGGAGCTAAATACATACTTGGAAGCCAAGTCACAAGTAATGGCAGCTAATATAATGAACAAACACTGGGACCGCCCT
lib01141-Dornhof-TULV-L-E_2352	CAAGTCACAAGTAATGGCAGCTAATATAATGAACAAACACTGGGACCGCCCTTATTTTAGTCAAACAAGGAATATCAGCC
lib01141-Dornhof-TULV-L-E_2380	ATGAACAAACACTGGGACCGCCCTTATTTTAGTCAAACAAGGAATATCAGCCTAAAGGGTATGTCAGGTGCATTGCAAGA
lib01141-Dornhof-TULV-L-E_2408	TTAGTCAAACAAGGAATATCAGCCTAAAGGGTATGTCAGGTGCATTGCAAGAGGATGGTCATTTATCAGCTAGTGTAACA
lib01141-Dornhof-TULV-L-E_2436	GGGTATGTCAGGTGCATTGCAAGAGGATGGTCATTTATCAGCTAGTGTAACATTGATTGAAGCAATACGTTTCTTAAATC
lib01141-Dornhof-TULV-L-E_2464	GGTCATTTATCAGCTAGTGTAACATTGATTGAAGCAATACGTTTCTTAAATCAATCTCAACAAAATCCCTCAGTGTTGGA
lib01141-Dornhof-TULV-L-E_2492	TTGAAGCAATACGTTTCTTAAATCAATCTCAACAAAATCCCTCAGTGTTGGAGATGTATGAACAGACTAAGAGACAGAAG
lib01141-Dornhof-TULV-L-E_2520	TCAACAAAATCCCTCAGTGTTGGAGATGTATGAACAGACTAAGAGACAGAAGGCTATGGCACGGATTGTTAGGAAGTATC
lib01141-Dornhof-TULV-L-E_2548	TATGAACAGACTAAGAGACAGAAGGCTATGGCACGGATTGTTAGGAAGTATCAGAGAACAGAAGCTGATCGTGGTTTCTT
lib01141-Dornhof-TULV-L-E_2576	TGGCACGGATTGTTAGGAAGTATCAGAGAACAGAAGCTGATCGTGGTTTCTTTATAACCACCTTACCAACTCGAGTGAGA
lib01141-Dornhof-TULV-L-E_2604	AACAGAAGCTGATCGTGGTTTCTTTATAACCACCTTACCAACTCGAGTGAGATTAGAAATTATAGAAGATTACTTTGATG
lib01141-Dornhof-TULV-L-E_2632	ACCACCTTACCAACTCGAGTGAGATTAGAAATTATAGAAGATTACTTTGATGCAATAGCTAAGGTAGTTCCTGAAGAGTA
lib01141-Dornhof-TULV-L-E_2660	AAATTATAGAAGATTACTTTGATGCAATAGCTAAGGTAGTTCCTGAAGAGTATATATCATATGGAGGGGAGCGAAAAATA
lib01141-Dornhof-TULV-L-E_2688	AGCTAAGGTAGTTCCTGAAGAGTATATATCATATGGAGGGGAGCGAAAAATATTAAATATCCAACAGGCTCTTGAAAAGG
lib01141-Dornhof-TULV-L-E_2716	TCATATGGAGGGGAGCGAAAAATATTAAATATCCAACAGGCTCTTGAAAAGGCATTGAGGTGGGCTTCAGGTGAAAGTGA
lib01141-Dornhof-TULV-L-E_2744	ATATCCAACAGGCTCTTGAAAAGGCATTGAGGTGGGCTTCAGGTGAAAGTGAAATTCAAATAAGCATGGGACAGGTCATT
lib01141-Dornhof-TULV-L-E_2772	GAGGTGGGCTTCAGGTGAAAGTGAAATTCAAATAAGCATGGGACAGGTCATTAAACTAAAAAGAAAATTAATGTATGTTA
lib01141-Dornhof-TULV-L-E_2800	CAAATAAGCATGGGACAGGTCATTAAACTAAAAAGAAAATTAATGTATGTTAGTGCGGATGCAACAAAGTGGTCTCCAGG
lib01141-Dornhof-TULV-L-E_2828	TAAAAAGAAAATTAATGTATGTTAGTGCGGATGCAACAAAGTGGTCTCCAGGGGATAATTCAGCAAAATTTCGGAGATTC
lib01141-Dornhof-TULV-L-E_2856	GGATGCAACAAAGTGGTCTCCAGGGGATAATTCAGCAAAATTTCGGAGATTCACTCAGGCATTACATGATGGTTTACGAG
lib01141-Dornhof-TULV-L-E_2884	AATTCAGCAAAATTTCGGAGATTCACTCAGGCATTACATGATGGTTTACGAGATGATAAATTAAAAAGGTGTGTAGTGGA
lib01141-Dornhof-TULV-L-E_2912	AGGCATTACATGATGGTTTACGAGATGATAAATTAAAAAGGTGTGTAGTGGATGCTCTGCGGAATATATATGAGACTGAT
lib01141-Dornhof-TULV-L-E_2940	TAAATTAAAAAGGTGTGTAGTGGATGCTCTGCGGAATATATATGAGACTGATTTTTTTATGTCTAGAAAGCTGCATAGAT
lib01141-Dornhof-TULV-L-E_2968	CTGCGGAATATATATGAGACTGATTTTTTTATGTCTAGAAAGCTGCATAGATACATTGATGGCATGGATGATTTGTCTGA
lib01141-Dornhof-TULV-L-E_2996	TTATGTCTAGAAAGCTGCATAGATACATTGATGGCATGGATGATTTGTCTGAATTTGTAGAAGATTTCCTGTCATTCTTT
lib01141-Dornhof-TULV-L-E_3024	TGATGGCATGGATGATTTGTCTGAATTTGTAGAAGATTTCCTGTCATTCTTTCCGAATAAGGTGTCTGCTGCTATAAAAG
lib01141-Dornhof-TULV-L-E_3052	GTAGAAGATTTCCTGTCATTCTTTCCGAATAAGGTGTCTGCTGCTATAAAAGGGAACTGGCTTCAAGGAAATCTAAATAA
lib01141-Dornhof-TULV-L-E_3080	ATAAGGTGTCTGCTGCTATAAAAGGGAACTGGCTTCAAGGAAATCTAAATAAATGCTCATCTTTATTTGGTGCTGCAGTT
lib01141-Dornhof-TULV-L-E_3108	CTGGCTTCAAGGAAATCTAAATAAATGCTCATCTTTATTTGGTGCTGCAGTTTCCCTGCTATTTAGAAAAATTTGGAGTC
lib01141-Dornhof-TULV-L-E_3136	TCATCTTTATTTGGTGCTGCAGTTTCCCTGCTATTTAGAAAAATTTGGAGTCTTCTTTATCCAGAATTGGACTGCTTTTT
lib01141-Dornhof-TULV-L-E_3164	TGCTATTTAGAAAAATTTGGAGTCTTCTTTATCCAGAATTGGACTGCTTTTTTGAATTTGCACACCACTCCGATGATGCA
lib01141-Dornhof-TULV-L-E_3192	TTATCCAGAATTGGACTGCTTTTTTGAATTTGCACACCACTCCGATGATGCATTGTTTATCTATGGCTACCTTGAACCTA
lib01141-Dornhof-TULV-L-E_3220	TTTGCACACCACTCCGATGATGCATTGTTTATCTATGGCTACCTTGAACCTACTGATGATGGAACTGAATGGTTCAGGTT
lib01141-Dornhof-TULV-L-E_3248	TTATCTATGGCTACCTTGAACCTACTGATGATGGAACTGAATGGTTCAGGTTTGTGACGCAACAAATACAGGCTGGGAAT
lib01141-Dornhof-TULV-L-E_3276	TGATGGAACTGAATGGTTCAGGTTTGTGACGCAACAAATACAGGCTGGGAATCTTCACTGGTATGCTGTTAATCAAGAGA
lib01141-Dornhof-TULV-L-E_3304	ACGCAACAAATACAGGCTGGGAATCTTCACTGGTATGCTGTTAATCAAGAGATGTGGAAAAGTATGTTTAACCTCCATGA
lib01141-Dornhof-TULV-L-E_3332	ACTGGTATGCTGTTAATCAAGAGATGTGGAAAAGTATGTTTAACCTCCATGAACACATCTTATTGATGGGTTCCATTAAG
lib01141-Dornhof-TULV-L-E_3360	GAAAAGTATGTTTAACCTCCATGAACACATCTTATTGATGGGTTCCATTAAGATATCACCTAAGAAAACTACTGTATCCC
lib01141-Dornhof-TULV-L-E_3388	ATCTTATTGATGGGTTCCATTAAGATATCACCTAAGAAAACTACTGTATCCCCAACTAATGCAGAATTCTTGTCAACATT
lib01141-Dornhof-TULV-L-E_3416	CACCTAAGAAAACTACTGTATCCCCAACTAATGCAGAATTCTTGTCAACATTCTTTGAAGGATGTGCAGTTTCAATCCCT
lib01141-Dornhof-TULV-L-E_3444	TAATGCAGAATTCTTGTCAACATTCTTTGAAGGATGTGCAGTTTCAATCCCTTTTATAAAAATATTATTGGGTTCTTTGT
lib01141-Dornhof-TULV-L-E_3472	GAAGGATGTGCAGTTTCAATCCCTTTTATAAAAATATTATTGGGTTCTTTGTCTGACTTACCTGGGTTAGGTTATTTTGA
lib01141-Dornhof-TULV-L-E_3500	TAAAAATATTATTGGGTTCTTTGTCTGACTTACCTGGGTTAGGTTATTTTGATGATTTGGCTGCTGCACAGAGTAGATGT
lib01141-Dornhof-TULV-L-E_3528	CTTACCTGGGTTAGGTTATTTTGATGATTTGGCTGCTGCACAGAGTAGATGTGTTAAAGCACTTGATATGGGAGCATGTC
lib01141-Dornhof-TULV-L-E_3556	TTGGCTGCTGCACAGAGTAGATGTGTTAAAGCACTTGATATGGGAGCATGTCCTCAATTAGCACAGCTAGGAATTGTTTT
lib01141-Dornhof-TULV-L-E_3584	AAGCACTTGATATGGGAGCATGTCCTCAATTAGCACAGCTAGGAATTGTTTTGTGCACAAGTAAAGTTGAACGGTTATAC
lib01141-Dornhof-TULV-L-E_3612	ATTAGCACAGCTAGGAATTGTTTTGTGCACAAGTAAAGTTGAACGGTTATACGGTACAGCTACAGGAATGGTAAATAACC
lib01141-Dornhof-TULV-L-E_3640	ACAAGTAAAGTTGAACGGTTATACGGTACAGCTACAGGAATGGTAAATAACCCAACTTCTTTTTTGAAAGTAGAAAGATC
lib01141-Dornhof-TULV-L-E_3668	CAGCTACAGGAATGGTAAATAACCCAACTTCTTTTTTGAAAGTAGAAAGATCATCAATACCTATCCCACTAGGTGGTGAT
lib01141-Dornhof-TULV-L-E_3696	TTCTTTTTTGAAAGTAGAAAGATCATCAATACCTATCCCACTAGGTGGTGATGGCTCTATGTCTATCATGGAGCTTGCTA
lib01141-Dornhof-TULV-L-E_3724	ATACCTATCCCACTAGGTGGTGATGGCTCTATGTCTATCATGGAGCTTGCTACAGCAGGGATAGGCATGGCTGATAAAAA
lib01141-Dornhof-TULV-L-E_3752	CTATGTCTATCATGGAGCTTGCTACAGCAGGGATAGGCATGGCTGATAAAAATGTCTTAAAGAATGCATATATTTCTTTT
lib01141-Dornhof-TULV-L-E_3780	AGGGATAGGCATGGCTGATAAAAATGTCTTAAAGAATGCATATATTTCTTTTAAACACACTAAGAGAGAAAGTGATCGTT
lib01141-Dornhof-TULV-L-E_3808	TTAAAGAATGCATATATTTCTTTTAAACACACTAAGAGAGAAAGTGATCGTTATATATTAGGATTGTTCAAATTTCTTAT
lib01141-Dornhof-TULV-L-E_3836	ACACTAAGAGAGAAAGTGATCGTTATATATTAGGATTGTTCAAATTTCTTATGAGTCTAAGTGATGATGTATTTCAACAT
lib01141-Dornhof-TULV-L-E_3864	ATTAGGATTGTTCAAATTTCTTATGAGTCTAAGTGATGATGTATTTCAACATGACCGGTTAGGTGAATTTAGCTTTGTAG
lib01141-Dornhof-TULV-L-E_3892	CTAAGTGATGATGTATTTCAACATGACCGGTTAGGTGAATTTAGCTTTGTAGGTAAAGTTCAGTGGAAAGTCTTTACTCC
lib01141-Dornhof-TULV-L-E_3920	GGTTAGGTGAATTTAGCTTTGTAGGTAAAGTTCAGTGGAAAGTCTTTACTCCCAAATCAGAATTTGAGTTTTTTGATCAA
lib01141-Dornhof-TULV-L-E_3948	AGTTCAGTGGAAAGTCTTTACTCCCAAATCAGAATTTGAGTTTTTTGATCAATACTCATCGAAGTACCTGCAATTATGGA
lib01141-Dornhof-TULV-L-E_3976	TCAGAATTTGAGTTTTTTGATCAATACTCATCGAAGTACCTGCAATTATGGACAGAACAACACCCTGTTTATGACTATAT
lib01141-Dornhof-TULV-L-E_4004	CATCGAAGTACCTGCAATTATGGACAGAACAACACCCTGTTTATGACTATATTATTCCGCGTGGGAGAGATAATCTGTTA
lib01141-Dornhof-TULV-L-E_4032	ACAACACCCTGTTTATGACTATATTATTCCGCGTGGGAGAGATAATCTGTTAGTCTATCTAGTCAGAAAGTTAAATGATC
lib01141-Dornhof-TULV-L-E_4060	CCGCGTGGGAGAGATAATCTGTTAGTCTATCTAGTCAGAAAGTTAAATGATCCAAGTATAGTGACAGCCATGACTATGCA
lib01141-Dornhof-TULV-L-E_4088	ATCTAGTCAGAAAGTTAAATGATCCAAGTATAGTGACAGCCATGACTATGCAATCACCACTTCAATTAAGATTTAGGATG
lib01141-Dornhof-TULV-L-E_4116	TATAGTGACAGCCATGACTATGCAATCACCACTTCAATTAAGATTTAGGATGCAAGCTAAACAACATATGAAAGTATGTA
lib01141-Dornhof-TULV-L-E_4144	CCACTTCAATTAAGATTTAGGATGCAAGCTAAACAACATATGAAAGTATGTAGACTAAATGGTGAGTGGGTAACATTTAG
lib01141-Dornhof-TULV-L-E_4172	CTAAACAACATATGAAAGTATGTAGACTAAATGGTGAGTGGGTAACATTTAGAGAGGTACTTGCAGCTGCTGACTCATTC
lib01141-Dornhof-TULV-L-E_4200	AAATGGTGAGTGGGTAACATTTAGAGAGGTACTTGCAGCTGCTGACTCATTCGCACAGAGTTTTAAACCGTCACAAAGTG
lib01141-Dornhof-TULV-L-E_4228	GTACTTGCAGCTGCTGACTCATTCGCACAGAGTTTTAAACCGTCACAAAGTGATATGGAGTTATTCCAAACCCTAGTTAA
lib01141-Dornhof-TULV-L-E_4256	AGAGTTTTAAACCGTCACAAAGTGATATGGAGTTATTCCAAACCCTAGTTAATTGTACCTTTTCAAAGGAGTATGCATGG
lib01141-Dornhof-TULV-L-E_4284	GGAGTTATTCCAAACCCTAGTTAATTGTACCTTTTCAAAGGAGTATGCATGGAGGGATTTTCTAAATGAGGTGAAATGTG
lib01141-Dornhof-TULV-L-E_4312	ACCTTTTCAAAGGAGTATGCATGGAGGGATTTTCTAAATGAGGTGAAATGTGAAGTGTTAACAACAAGACAAGTGCACAG
lib01141-Dornhof-TULV-L-E_4340	ATTTTCTAAATGAGGTGAAATGTGAAGTGTTAACAACAAGACAAGTGCACAGGCCAAAAGTTGCTAGAACATTCACAGTT
lib01141-Dornhof-TULV-L-E_4368	GTTAACAACAAGACAAGTGCACAGGCCAAAAGTTGCTAGAACATTCACAGTTAAAGAAAGAGATCAAGCAATTCAGAATT
lib01141-Dornhof-TULV-L-E_4396	AAAGTTGCTAGAACATTCACAGTTAAAGAAAGAGATCAAGCAATTCAGAATTCAATAACAGCTGTAATTGGGTATAAATA
lib01141-Dornhof-TULV-L-E_4424	AAAGAGATCAAGCAATTCAGAATTCAATAACAGCTGTAATTGGGTATAAATATGCTAATAAGGCTGATGAGATAAGTGAT
lib01141-Dornhof-TULV-L-E_4452	AACAGCTGTAATTGGGTATAAATATGCTAATAAGGCTGATGAGATAAGTGATGTGTTAGATAGTGCAGTACATCCAGATT
lib01141-Dornhof-TULV-L-E_4480	AATAAGGCTGATGAGATAAGTGATGTGTTAGATAGTGCAGTACATCCAGATTCCCTATCAACAGATTTACAGGTGATGAG
lib01141-Dornhof-TULV-L-E_4508	TAGATAGTGCAGTACATCCAGATTCCCTATCAACAGATTTACAGGTGATGAGGGAAGGTGTCTATAGAGAACTAGGTTTG
lib01141-Dornhof-TULV-L-E_4536	ATCAACAGATTTACAGGTGATGAGGGAAGGTGTCTATAGAGAACTAGGTTTGGATATAAACTATCCAAATGTCCTCAAAC
lib01141-Dornhof-TULV-L-E_4564	GGTGTCTATAGAGAACTAGGTTTGGATATAAACTATCCAAATGTCCTCAAACGTGTGGCTCCACTTCTGTACAAATCAGG
lib01141-Dornhof-TULV-L-E_4592	TAAACTATCCAAATGTCCTCAAACGTGTGGCTCCACTTCTGTACAAATCAGGAAAGTCAAGAGTGGTAATAGTACAGGGA
lib01141-Dornhof-TULV-L-E_4620	GGCTCCACTTCTGTACAAATCAGGAAAGTCAAGAGTGGTAATAGTACAGGGAAATATTGAGGGTACTGCAGAATCAATCT
lib01141-Dornhof-TULV-L-E_4648	TCAAGAGTGGTAATAGTACAGGGAAATATTGAGGGTACTGCAGAATCAATCTGCAGTTACTGGTTAAAGACTATGTCTTT
lib01141-Dornhof-TULV-L-E_4676	TTGAGGGTACTGCAGAATCAATCTGCAGTTACTGGTTAAAGACTATGTCTTTAGTTAAAACCATCAAAGTCAGGCCTAAA
lib01141-Dornhof-TULV-L-E_4704	TTACTGGTTAAAGACTATGTCTTTAGTTAAAACCATCAAAGTCAGGCCTAAAAAGGAAGTATTGAAGGCTGTATCGTTAT
lib01141-Dornhof-TULV-L-E_4732	AAAACCATCAAAGTCAGGCCTAAAAAGGAAGTATTGAAGGCTGTATCGTTATTTAGTAAAAAAGAAAAGATCGGGGATTT
lib01141-Dornhof-TULV-L-E_4760	AAGTATTGAAGGCTGTATCGTTATTTAGTAAAAAAGAAAAGATCGGGGATTTAACTCATCTTGCTGCCACAAGACTGTGT
lib01141-Dornhof-TULV-L-E_4788	TAAAAAAGAAAAGATCGGGGATTTAACTCATCTTGCTGCCACAAGACTGTGTATTGATGTCTGGAGGTGGTGTAAAGCTA
lib01141-Dornhof-TULV-L-E_4816	CATCTTGCTGCCACAAGACTGTGTATTGATGTCTGGAGGTGGTGTAAAGCTAATGAACAGGATCCTAAGGCATGGTTAGG
lib01141-Dornhof-TULV-L-E_4844	ATGTCTGGAGGTGGTGTAAAGCTAATGAACAGGATCCTAAGGCATGGTTAGGTGCTCTATACTTTGAAGGTAGAACCTTG
lib01141-Dornhof-TULV-L-E_4872	ACAGGATCCTAAGGCATGGTTAGGTGCTCTATACTTTGAAGGTAGAACCTTGATGCAATGGGTAGATGTGTTTCTTGATA
lib01141-Dornhof-TULV-L-E_4900	CTATACTTTGAAGGTAGAACCTTGATGCAATGGGTAGATGTGTTTCTTGATAAAGGTGTAGTCCCAGTTGATCCGGAAAT
lib01141-Dornhof-TULV-L-E_4928	AATGGGTAGATGTGTTTCTTGATAAAGGTGTAGTCCCAGTTGATCCGGAAATTCAATGTATGGGATTAATGATTTATGAT
lib01141-Dornhof-TULV-L-E_4956	TGTAGTCCCAGTTGATCCGGAAATTCAATGTATGGGATTAATGATTTATGATCTAACTGGACAAAAGAATCTACTGCAAA
lib01141-Dornhof-TULV-L-E_4984	TGTATGGGATTAATGATTTATGATCTAACTGGACAAAAGAATCTACTGCAAATGCAGGCTAACAGAAGGGCATATTCTGG
lib01141-Dornhof-TULV-L-E_5012	CTGGACAAAAGAATCTACTGCAAATGCAGGCTAACAGAAGGGCATATTCTGGTAAGCAGTATGATGCTTATTGTGTCCAA
lib01141-Dornhof-TULV-L-E_5040	GGCTAACAGAAGGGCATATTCTGGTAAGCAGTATGATGCTTATTGTGTCCAAACATATAATGAGGAGACTAAATTGTATG
lib01141-Dornhof-TULV-L-E_5068	CAGTATGATGCTTATTGTGTCCAAACATATAATGAGGAGACTAAATTGTATGAAGGGGATTTGAGGGTAACATTTAACTT
lib01141-Dornhof-TULV-L-E_5096	ATAATGAGGAGACTAAATTGTATGAAGGGGATTTGAGGGTAACATTTAACTTCGGAATCGACTGTGCTCGCTTGGAGATT
lib01141-Dornhof-TULV-L-E_5124	GGATTTGAGGGTAACATTTAACTTCGGAATCGACTGTGCTCGCTTGGAGATTTTTTGGGATAAGCAAGATTATTTATTAG
lib01141-Dornhof-TULV-L-E_5152	ATCGACTGTGCTCGCTTGGAGATTTTTTGGGATAAGCAAGATTATTTATTAGAGACTTCAATAACCCAGAGGCATGTTCT
lib01141-Dornhof-TULV-L-E_5180	GGGATAAGCAAGATTATTTATTAGAGACTTCAATAACCCAGAGGCATGTTCTAAAGATCTTAATGGAAGAAGTGACAAAA
lib01141-Dornhof-TULV-L-E_5208	TTCAATAACCCAGAGGCATGTTCTAAAGATCTTAATGGAAGAAGTGACAAAAGAATTGTTAAGGTGTGGAATGAGATTTA
lib01141-Dornhof-TULV-L-E_5236	ATCTTAATGGAAGAAGTGACAAAAGAATTGTTAAGGTGTGGAATGAGATTTAAGACTGAACAGGTAAATTCTTCTAGAAG
lib01141-Dornhof-TULV-L-E_5264	TGTTAAGGTGTGGAATGAGATTTAAGACTGAACAGGTAAATTCTTCTAGAAGTGTAGTTCTTTTCAAAACTGATGCAGGC
lib01141-Dornhof-TULV-L-E_5292	TGAACAGGTAAATTCTTCTAGAAGTGTAGTTCTTTTCAAAACTGATGCAGGCTTTGAATGGGGTAAGCCCAATATCCCCT
lib01141-Dornhof-TULV-L-E_5320	GTTCTTTTCAAAACTGATGCAGGCTTTGAATGGGGTAAGCCCAATATCCCCTGTATTGTGTTCAGAAACTGTGCACTACG
lib01141-Dornhof-TULV-L-E_5348	AATGGGGTAAGCCCAATATCCCCTGTATTGTGTTCAGAAACTGTGCACTACGTACTGGACTTAGAGTGCGTCATCCTATT
lib01141-Dornhof-TULV-L-E_5376	TGTGTTCAGAAACTGTGCACTACGTACTGGACTTAGAGTGCGTCATCCTATTAATAAATCATTCACTATTACCATACAAG
lib01141-Dornhof-TULV-L-E_5404	GGACTTAGAGTGCGTCATCCTATTAATAAATCATTCACTATTACCATACAAGCAGGCGGGTTTCGGGCAATGGCACAACT
lib01141-Dornhof-TULV-L-E_5432	AATCATTCACTATTACCATACAAGCAGGCGGGTTTCGGGCAATGGCACAACTTGATGAGGAAAATCCGAGATTTCTTTTG
lib01141-Dornhof-TULV-L-E_5460	CGGGTTTCGGGCAATGGCACAACTTGATGAGGAAAATCCGAGATTTCTTTTGGCACATGCCTATCACAATTTAAAAGACA
lib01141-Dornhof-TULV-L-E_5488	GAGGAAAATCCGAGATTTCTTTTGGCACATGCCTATCACAATTTAAAAGACATTAGGTACCAAGCATTACAAGCTATAGG
lib01141-Dornhof-TULV-L-E_5516	ATGCCTATCACAATTTAAAAGACATTAGGTACCAAGCATTACAAGCTATAGGGAATATATGGTTTAAAACACAACAGCAT
lib01141-Dornhof-TULV-L-E_5544	GTACCAAGCATTACAAGCTATAGGGAATATATGGTTTAAAACACAACAGCATAAATTATTTATAAATCCCATTATTTCTG
lib01141-Dornhof-TULV-L-E_5572	ATATGGTTTAAAACACAACAGCATAAATTATTTATAAATCCCATTATTTCTGCAGGGCTCCTAGAGAACTTTATGAAGGG
lib01141-Dornhof-TULV-L-E_5600	TATTTATAAATCCCATTATTTCTGCAGGGCTCCTAGAGAACTTTATGAAGGGATTACCTGCTGCCATTCCACCTGCAGCT
lib01141-Dornhof-TULV-L-E_5628	GCTCCTAGAGAACTTTATGAAGGGATTACCTGCTGCCATTCCACCTGCAGCTTATTCATTAATCATGAACAAGGCTAAGA
lib01141-Dornhof-TULV-L-E_5656	CCTGCTGCCATTCCACCTGCAGCTTATTCATTAATCATGAACAAGGCTAAGATTTCAGTGGATTTATTTATGTTTAATGA
lib01141-Dornhof-TULV-L-E_5684	CATTAATCATGAACAAGGCTAAGATTTCAGTGGATTTATTTATGTTTAATGAATTACTCGCTCTAATAAACCCACAAAAT
lib01141-Dornhof-TULV-L-E_5712	AGTGGATTTATTTATGTTTAATGAATTACTCGCTCTAATAAACCCACAAAATGTGTTAAATTTAGATGGGATTGAGGAAA
lib01141-Dornhof-TULV-L-E_5740	CTCGCTCTAATAAACCCACAAAATGTGTTAAATTTAGATGGGATTGAGGAAACAAGTGAAGGATATAGTACCGTATCAAC
lib01141-Dornhof-TULV-L-E_5768	TAAATTTAGATGGGATTGAGGAAACAAGTGAAGGATATAGTACCGTATCAACTATTTCAAGCACACAATGGTCTGAAGAG
lib01141-Dornhof-TULV-L-E_5796	TGAAGGATATAGTACCGTATCAACTATTTCAAGCACACAATGGTCTGAAGAGGTAAGTTTGGTTATGGATGATAGTGATG
lib01141-Dornhof-TULV-L-E_5824	TCAAGCACACAATGGTCTGAAGAGGTAAGTTTGGTTATGGATGATAGTGATGATGAAGACCAACCTGATTATACAATTGA
lib01141-Dornhof-TULV-L-E_5852	GTTTGGTTATGGATGATAGTGATGATGAAGACCAACCTGATTATACAATTGATTTAGATGATATTGATTTTGAAACAATC
lib01141-Dornhof-TULV-L-E_5880	AGACCAACCTGATTATACAATTGATTTAGATGATATTGATTTTGAAACAATCGATTTAAAAGAAGACATTGAGCATTTTT
lib01141-Dornhof-TULV-L-E_5908	GATGATATTGATTTTGAAACAATCGATTTAAAAGAAGACATTGAGCATTTTTTGCAAGATGAATCTGCATATACTGGTGA
lib01141-Dornhof-TULV-L-E_5936	TAAAAGAAGACATTGAGCATTTTTTGCAAGATGAATCTGCATATACTGGTGATTTGTTGATACAGACTGATGACACCGAG
lib01141-Dornhof-TULV-L-E_5964	AGATGAATCTGCATATACTGGTGATTTGTTGATACAGACTGATGACACCGAGATAAAAAGGCTAAGGGGAATGACAAGAA
lib01141-Dornhof-TULV-L-E_5992	TTGATACAGACTGATGACACCGAGATAAAAAGGCTAAGGGGAATGACAAGAATACTAGAGCCTATAAAATTAATAAAAAG
lib01141-Dornhof-TULV-L-E_6020	AAAGGCTAAGGGGAATGACAAGAATACTAGAGCCTATAAAATTAATAAAAAGTTGGGTCTCAAAGGGTCTCTCAATTGAG
lib01141-Dornhof-TULV-L-E_6048	AGAGCCTATAAAATTAATAAAAAGTTGGGTCTCAAAGGGTCTCTCAATTGAGAAAGTTTACAGTCCTGTTGGTATTATCT
lib01141-Dornhof-TULV-L-E_6076	GTCTCAAAGGGTCTCTCAATTGAGAAAGTTTACAGTCCTGTTGGTATTATCTTGATGGCTAGGTATATGTCTAAGCATTA
lib01141-Dornhof-TULV-L-E_6104	TTTACAGTCCTGTTGGTATTATCTTGATGGCTAGGTATATGTCTAAGCATTATGACTTTAATAAAGCTCCATTATCATTG
lib01141-Dornhof-TULV-L-E_6132	GGCTAGGTATATGTCTAAGCATTATGACTTTAATAAAGCTCCATTATCATTGTTAAATCCTTATGACTTGACAGAGTTTG
lib01141-Dornhof-TULV-L-E_6160	TTTAATAAAGCTCCATTATCATTGTTAAATCCTTATGACTTGACAGAGTTTGAGAGCATTGTTAAGGGCTGGGGTGAGTG
lib01141-Dornhof-TULV-L-E_6188	ATCCTTATGACTTGACAGAGTTTGAGAGCATTGTTAAGGGCTGGGGTGAGTGTGTAAATGATAGGTTTATTGAGTATGAT
lib01141-Dornhof-TULV-L-E_6216	CATTGTTAAGGGCTGGGGTGAGTGTGTAAATGATAGGTTTATTGAGTATGATCATGAAGCAGAGAGAAAAGTCAGGGATG
lib01141-Dornhof-TULV-L-E_6244	AATGATAGGTTTATTGAGTATGATCATGAAGCAGAGAGAAAAGTCAGGGATGAAAAAATACAACCAGAAGATGTTCTTCC
lib01141-Dornhof-TULV-L-E_6272	AAGCAGAGAGAAAAGTCAGGGATGAAAAAATACAACCAGAAGATGTTCTTCCGGACTCCCTTTTCTCTTTTAGACATGCT
lib01141-Dornhof-TULV-L-E_6300	AATACAACCAGAAGATGTTCTTCCGGACTCCCTTTTCTCTTTTAGACATGCTGATATTCTTCTTAGGAGGTTGTTCCCTA
lib01141-Dornhof-TULV-L-E_6328	TCCCTTTTCTCTTTTAGACATGCTGATATTCTTCTTAGGAGGTTGTTCCCTAAGGATTCAGCTGCTTCATTTTATTAATA
lib01141-Dornhof-TULV-L-E_6356	TTCTTCTTAGGAGGTTGTTCCCTAAGGATTCAGCTGCTTCATTTTATTAATAATGAGTACTATTTGTTGCTCTTTTCTCG
lib01141-Dornhof-TULV-L-E_6384	TTCAGCTGCTTCATTTTATTAATAATGAGTACTATTTGTTGCTCTTTTCTCGGAGCATACTACTAGTACTCATTATTAAT
lib01141-Dornhof-TULV-L-E_6412	GTACTATTTGTTGCTCTTTTCTCGGAGCATACTACTAGTACTCATTATTAATAAAATGAAGCAGCTGAATCCTTAGGGAA
lib01141-Dornhof-TULV-L-E_6434	CGGAGCATACTACTAGTACTCATTATTAATAAAATGAAGCAGCTGAATCCTTAGGGAACAACCTCCTAAGAAGAATATCA
lib01142-HorniLomany-TULV-L-E_0	AATGTGTGCCAGGGGAAGTTTCTGCAGTAGAATGTTTGGATCTACTCGATCGGTTTTATGCTGTAAGACATGATGTTGTA
lib01142-HorniLomany-TULV-L-E_28	AGAATGTTTGGATCTACTCGATCGGTTTTATGCTGTAAGACATGATGTTGTAGACCAGATGATAAAGCATGACTGGTCGG
lib01142-HorniLomany-TULV-L-E_56	TATGCTGTAAGACATGATGTTGTAGACCAGATGATAAAGCATGACTGGTCGGACAACAAAGACAAAGAACAGCCTATAGG
lib01142-HorniLomany-TULV-L-E_84	AGATGATAAAGCATGACTGGTCGGACAACAAAGACAAAGAACAGCCTATAGGCCATGTCTTATTGATGGCAGGAGTACCA
lib01142-HorniLomany-TULV-L-E_112	CAAAGACAAAGAACAGCCTATAGGCCATGTCTTATTGATGGCAGGAGTACCAAATGAGGTTATACAAGGTATGGAAAAAA
lib01142-HorniLomany-TULV-L-E_140	GTCTTATTGATGGCAGGAGTACCAAATGAGGTTATACAAGGTATGGAAAAAAAGATCATACCTGGAAGTCCTAGTGGACA
lib01142-HorniLomany-TULV-L-E_168	AGGTTATACAAGGTATGGAAAAAAAGATCATACCTGGAAGTCCTAGTGGACAGATTCTGAGATCATTTTTCAAAATGACA
lib01142-HorniLomany-TULV-L-E_196	CATACCTGGAAGTCCTAGTGGACAGATTCTGAGATCATTTTTCAAAATGACACCAGATAATTACAAAATTACAGGAAATT
lib01142-HorniLomany-TULV-L-E_224	CTGAGATCATTTTTCAAAATGACACCAGATAATTACAAAATTACAGGAAATTTGATAGAGTTCATTGAGGTGACAGTTAC
lib01142-HorniLomany-TULV-L-E_252	ATAATTACAAAATTACAGGAAATTTGATAGAGTTCATTGAGGTGACAGTTACTGCTGATGTGGCAAGAGGAACACGTGAA
lib01142-HorniLomany-TULV-L-E_280	AGAGTTCATTGAGGTGACAGTTACTGCTGATGTGGCAAGAGGAACACGTGAAAAAATCATGAAATATCAAGCAGGTTTGG
lib01142-HorniLomany-TULV-L-E_308	GATGTGGCAAGAGGAACACGTGAAAAAATCATGAAATATCAAGCAGGTTTGGAGTATATAGAGCAGTTACTTCATCAGGA
lib01142-HorniLomany-TULV-L-E_336	TCATGAAATATCAAGCAGGTTTGGAGTATATAGAGCAGTTACTTCATCAGGAGTCAGAAAGAGGCAATCTACCAGGTGGT
lib01142-HorniLomany-TULV-L-E_364	TATAGAGCAGTTACTTCATCAGGAGTCAGAAAGAGGCAATCTACCAGGTGGTTATAGAATAAAATTTGATGTAGTGGCAG
lib01142-HorniLomany-TULV-L-E_392	GAAAGAGGCAATCTACCAGGTGGTTATAGAATAAAATTTGATGTAGTGGCAGTAAGGACTGATGGTTCAAATATATCAAC
lib01142-HorniLomany-TULV-L-E_420	GAATAAAATTTGATGTAGTGGCAGTAAGGACTGATGGTTCAAATATATCAACACAATGGCCCAGTCAAAGGAATGAGGGT
lib01142-HorniLomany-TULV-L-E_448	GACTGATGGTTCAAATATATCAACACAATGGCCCAGTCAAAGGAATGAGGGTGTTGTTCAAACAATGAGGCTGATTCAAG
lib01142-HorniLomany-TULV-L-E_476	TGGCCCAGTCAAAGGAATGAGGGTGTTGTTCAAACAATGAGGCTGATTCAAGCAGATATCAATTATGTGAGAGAACATCT
lib01142-HorniLomany-TULV-L-E_504	TTCAAACAATGAGGCTGATTCAAGCAGATATCAATTATGTGAGAGAACATCTGATAAAAAATGATGAGAGGTCAGCACTA
lib01142-HorniLomany-TULV-L-E_532	TATCAATTATGTGAGAGAACATCTGATAAAAAATGATGAGAGGTCAGCACTAGAAGCTATGTTCAATCTGAAATTTCATG
lib01142-HorniLomany-TULV-L-E_560	AAAAATGATGAGAGGTCAGCACTAGAAGCTATGTTCAATCTGAAATTTCATGTTAGTGGACCAAAAGCTAGAACTTTTGA
lib01142-HorniLomany-TULV-L-E_588	CTATGTTCAATCTGAAATTTCATGTTAGTGGACCAAAAGCTAGAACTTTTGACATTCCAGATTATCGGCCCCAACAACTA
lib01142-HorniLomany-TULV-L-E_616	TGGACCAAAAGCTAGAACTTTTGACATTCCAGATTATCGGCCCCAACAACTATGTAACCCAAACATAGATAATCTTCTAA
lib01142-HorniLomany-TULV-L-E_644	CCAGATTATCGGCCCCAACAACTATGTAACCCAAACATAGATAATCTTCTAAATTACTGTAAAAATTGGTTGACACGGGA
lib01142-HorniLomany-TULV-L-E_672	ACCCAAACATAGATAATCTTCTAAATTACTGTAAAAATTGGTTGACACGGGAGCATGAATTTGCTTTTGATGAGGTTAAA
lib01142-HorniLomany-TULV-L-E_700	CTGTAAAAATTGGTTGACACGGGAGCATGAATTTGCTTTTGATGAGGTTAAAGGGCAAAGAGTCTTCAACATATTTGAAG
lib01142-HorniLomany-TULV-L-E_728	GAATTTGCTTTTGATGAGGTTAAAGGGCAAAGAGTCTTCAACATATTTGAAGCAGAAGAGATCAAACATAAAGAAAGATA
lib01142-HorniLomany-TULV-L-E_756	AAAGAGTCTTCAACATATTTGAAGCAGAAGAGATCAAACATAAAGAAAGATATAATCCATCACGTAAACCAAGGAATTTT
lib01142-HorniLomany-TULV-L-E_784	AGAGATCAAACATAAAGAAAGATATAATCCATCACGTAAACCAAGGAATTTTTTATTAATACAAGGAACCGTTCAAGGCC
lib01142-HorniLomany-TULV-L-E_812	CCATCACGTAAACCAAGGAATTTTTTATTAATACAAGGAACCGTTCAAGGCCCATACTTGCCTTCAACTATAGCTTCAGA
lib01142-HorniLomany-TULV-L-E_840	TAATACAAGGAACCGTTCAAGGCCCATACTTGCCTTCAACTATAGCTTCAGACCAGTACGATACAAAAGTTGGTTGTTTA
lib01142-HorniLomany-TULV-L-E_868	CTTGCCTTCAACTATAGCTTCAGACCAGTACGATACAAAAGTTGGTTGTTTAGAAATATTAAAAAATCATCCTGAAACCC
lib01142-HorniLomany-TULV-L-E_896	TACGATACAAAAGTTGGTTGTTTAGAAATATTAAAAAATCATCCTGAAACCCCAATACAAATTTTGGCTAGAGATATGGC
lib01142-HorniLomany-TULV-L-E_924	TATTAAAAAATCATCCTGAAACCCCAATACAAATTTTGGCTAGAGATATGGCATTAAAGTATATAATGTTGGATAAAGAT
lib01142-HorniLomany-TULV-L-E_952	ACAAATTTTGGCTAGAGATATGGCATTAAAGTATATAATGTTGGATAAAGATGACCTTATAAATTATTATAACCCGAGAG
lib01142-HorniLomany-TULV-L-E_980	AAGTATATAATGTTGGATAAAGATGACCTTATAAATTATTATAACCCGAGAGCATATTTCAAGCAAACTGCCAATATAAA
lib01142-HorniLomany-TULV-L-E_1008	TTATAAATTATTATAACCCGAGAGCATATTTCAAGCAAACTGCCAATATAAAAGAGCCAGGTACTTTTAAATTAAATTTA
lib01142-HorniLomany-TULV-L-E_1036	TTTCAAGCAAACTGCCAATATAAAAGAGCCAGGTACTTTTAAATTAAATTTATCATCAATGGACCCAAAAGCTAAGGCAC
lib01142-HorniLomany-TULV-L-E_1064	CCAGGTACTTTTAAATTAAATTTATCATCAATGGACCCAAAAGCTAAGGCACTGCTAGATGTCATTTCAAAGAATTCAAA
lib01142-HorniLomany-TULV-L-E_1092	CAATGGACCCAAAAGCTAAGGCACTGCTAGATGTCATTTCAAAGAATTCAAAAAAAGGTGTATTTGGCGAAGTGATTGAT
lib01142-HorniLomany-TULV-L-E_1120	AGATGTCATTTCAAAGAATTCAAAAAAAGGTGTATTTGGCGAAGTGATTGATAGTATAGAGATAAGCAGTTTAATACAGC
lib01142-HorniLomany-TULV-L-E_1148	GGTGTATTTGGCGAAGTGATTGATAGTATAGAGATAAGCAGTTTAATACAGCAAAATGAGTGTTCTAAAGTCATAGAAAA
lib01142-HorniLomany-TULV-L-E_1176	TAGAGATAAGCAGTTTAATACAGCAAAATGAGTGTTCTAAAGTCATAGAAAAGATCTTATCTGATTTAGAGATCAATATT
lib01142-HorniLomany-TULV-L-E_1204	TGAGTGTTCTAAAGTCATAGAAAAGATCTTATCTGATTTAGAGATCAATATTGGCGAGACAAGTCAAGGCCTGGATAATC
lib01142-HorniLomany-TULV-L-E_1232	TTATCTGATTTAGAGATCAATATTGGCGAGACAAGTCAAGGCCTGGATAATCCTAAGAGAACAACAGGTGTTGATGATAT
lib01142-HorniLomany-TULV-L-E_1260	AGACAAGTCAAGGCCTGGATAATCCTAAGAGAACAACAGGTGTTGATGATATCTTAAAGAAATTTTATGACAATGAGCTA
lib01142-HorniLomany-TULV-L-E_1288	GAGAACAACAGGTGTTGATGATATCTTAAAGAAATTTTATGACAATGAGCTAGTCAAATATATGTTACATATAGTAAGGA
lib01142-HorniLomany-TULV-L-E_1316	AAGAAATTTTATGACAATGAGCTAGTCAAATATATGTTACATATAGTAAGGAAAACAACAGCCTGGCATATGGGGCATTT
lib01142-HorniLomany-TULV-L-E_1344	AATATATGTTACATATAGTAAGGAAAACAACAGCCTGGCATATGGGGCATTTGTTAAGGGATATAACTGAATGTCTAATT
lib01142-HorniLomany-TULV-L-E_1372	AACAGCCTGGCATATGGGGCATTTGTTAAGGGATATAACTGAATGTCTAATTGCACATGCTGGCTTGAAGAGATCAAAGT
lib01142-HorniLomany-TULV-L-E_1400	AGGGATATAACTGAATGTCTAATTGCACATGCTGGCTTGAAGAGATCAAAGTACTGGTCTATACATGGTTTTTCTCATGG
lib01142-HorniLomany-TULV-L-E_1428	ATGCTGGCTTGAAGAGATCAAAGTACTGGTCTATACATGGTTTTTCTCATGGCGGGATATTGTTAATGATCTTACCATCA
lib01142-HorniLomany-TULV-L-E_1456	GTCTATACATGGTTTTTCTCATGGCGGGATATTGTTAATGATCTTACCATCAAAATCACTAGAGGTGGCAGGTTCTTATA
lib01142-HorniLomany-TULV-L-E_1484	ATATTGTTAATGATCTTACCATCAAAATCACTAGAGGTGGCAGGTTCTTATATTCGGTTTTTTACTGTCTTTAAAGATGG
lib01142-HorniLomany-TULV-L-E_1512	CACTAGAGGTGGCAGGTTCTTATATTCGGTTTTTTACTGTCTTTAAAGATGGCCTGGGTTTAATTGACTATGAAAATCTA
lib01142-HorniLomany-TULV-L-E_1540	GTTTTTTACTGTCTTTAAAGATGGCCTGGGTTTAATTGACTATGAAAATCTAGACTCAACTGTGATGATTGATGGTGTAA
lib01142-HorniLomany-TULV-L-E_1568	GGTTTAATTGACTATGAAAATCTAGACTCAACTGTGATGATTGATGGTGTAAACTGGTGTTTTAGCAAGGTTATGAGTCT
lib01142-HorniLomany-TULV-L-E_1596	CAACTGTGATGATTGATGGTGTAAACTGGTGTTTTAGCAAGGTTATGAGTCTTGACCTTAATCGACTATTAGCCCTGAAT
lib01142-HorniLomany-TULV-L-E_1624	GTGTTTTAGCAAGGTTATGAGTCTTGACCTTAATCGACTATTAGCCCTGAATATATCTTTTGAAAAAACACTATTAGCCA
lib01142-HorniLomany-TULV-L-E_1652	CTTAATCGACTATTAGCCCTGAATATATCTTTTGAAAAAACACTATTAGCCACAGCTACATGGTTTCAATATTATACAGA
lib01142-HorniLomany-TULV-L-E_1680	CTTTTGAAAAAACACTATTAGCCACAGCTACATGGTTTCAATATTATACAGAGGATCAAGGCCACTTTCCTTTACAACAT
lib01142-HorniLomany-TULV-L-E_1708	TACATGGTTTCAATATTATACAGAGGATCAAGGCCACTTTCCTTTACAACATGCATTGAGGTCTGTTTTCGCATTCCACT
lib01142-HorniLomany-TULV-L-E_1736	CAAGGCCACTTTCCTTTACAACATGCATTGAGGTCTGTTTTCGCATTCCACTTTCTACTTACTGTAACACAGAAGATGAA
lib01142-HorniLomany-TULV-L-E_1764	TGAGGTCTGTTTTCGCATTCCACTTTCTACTTACTGTAACACAGAAGATGAAGTTATGTGCCATCTTTGATAATTTGAGA
lib01142-HorniLomany-TULV-L-E_1792	ACTTACTGTAACACAGAAGATGAAGTTATGTGCCATCTTTGATAATTTGAGATATTTGATCCCTGCTGTGACTTCACTTT
lib01142-HorniLomany-TULV-L-E_1820	TGTGCCATCTTTGATAATTTGAGATATTTGATCCCTGCTGTGACTTCACTTTATTCAGGGTATAAACCATTGATTATGAA
lib01142-HorniLomany-TULV-L-E_1848	TGATCCCTGCTGTGACTTCACTTTATTCAGGGTATAAACCATTGATTATGAAGTTTTTCGAAAGGCCATTTAAAAGTGCA
lib01142-HorniLomany-TULV-L-E_1876	AGGGTATAAACCATTGATTATGAAGTTTTTCGAAAGGCCATTTAAAAGTGCACTTGATGTGTACTTGTATACTATTATAA
lib01142-HorniLomany-TULV-L-E_1904	TTCGAAAGGCCATTTAAAAGTGCACTTGATGTGTACTTGTATACTATTATAAAAACACTACTTGTAAGCCTTGCACAAAA
lib01142-HorniLomany-TULV-L-E_1932	ATGTGTACTTGTATACTATTATAAAAACACTACTTGTAAGCCTTGCACAAAATAATAAAATCCGTTTTTACTCAAAGGTT
lib01142-HorniLomany-TULV-L-E_1960	ACTACTTGTAAGCCTTGCACAAAATAATAAAATCCGTTTTTACTCAAAGGTTAGGCTACTAGGGCTTACAGTGGATCAAT
lib01142-HorniLomany-TULV-L-E_1988	AAAATCCGTTTTTACTCAAAGGTTAGGCTACTAGGGCTTACAGTGGATCAATCAACCATTGGTGCAAGTGGGGTTTATCC
lib01142-HorniLomany-TULV-L-E_2016	TACTAGGGCTTACAGTGGATCAATCAACCATTGGTGCAAGTGGGGTTTATCCTTCATTAATGTCAAGAGTAGTTTATAAA
lib01142-HorniLomany-TULV-L-E_2044	CATTGGTGCAAGTGGGGTTTATCCTTCATTAATGTCAAGAGTAGTTTATAAACATTATAAGAGTTTAATCTCAGAGGCAA
lib01142-HorniLomany-TULV-L-E_2072	TTAATGTCAAGAGTAGTTTATAAACATTATAAGAGTTTAATCTCAGAGGCAACTACCTGTTTTTTCTTATTTGAGAAAGG
lib01142-HorniLomany-TULV-L-E_2100	ATAAGAGTTTAATCTCAGAGGCAACTACCTGTTTTTTCTTATTTGAGAAAGGCCTTCATGGAAATCTAACTGAAGAAGCA
lib01142-HorniLomany-TULV-L-E_2128	CTGTTTTTTCTTATTTGAGAAAGGCCTTCATGGAAATCTAACTGAAGAAGCAAAAATACATTTGGAGACAGTCGAATGGG
lib01142-HorniLomany-TULV-L-E_2156	CATGGAAATCTAACTGAAGAAGCAAAAATACATTTGGAGACAGTCGAATGGGCTAGGAAATTTAGTGACAAAGAAAAGGC
lib01142-HorniLomany-TULV-L-E_2184	TACATTTGGAGACAGTCGAATGGGCTAGGAAATTTAGTGACAAAGAAAAGGCCTATGGTGCGTATATAATGGAAGAAGGT
lib01142-HorniLomany-TULV-L-E_2212	GAAATTTAGTGACAAAGAAAAGGCCTATGGTGCGTATATAATGGAAGAAGGTTATACAATAAAGGATGTAGTAGATGGTA
lib01142-HorniLomany-TULV-L-E_2240	GGTGCGTATATAATGGAAGAAGGTTATACAATAAAGGATGTAGTAGATGGTAATATTCCTGTAGAGCAACAATTGTTTTG
lib01142-HorniLomany-TULV-L-E_2268	CAATAAAGGATGTAGTAGATGGTAATATTCCTGTAGAGCAACAATTGTTTTGTCAAGAAGTCGTAGAGTTATCTGCAATG
lib01142-HorniLomany-TULV-L-E_2296	TCCTGTAGAGCAACAATTGTTTTGTCAAGAAGTCGTAGAGTTATCTGCAATGGAGCTAAATACATACTTGGAAGCCAAGT
lib01142-HorniLomany-TULV-L-E_2324	GAAGTCGTAGAGTTATCTGCAATGGAGCTAAATACATACTTGGAAGCCAAGTCGCAAGTGATGGCAGCTAATATAATGAA
lib01142-HorniLomany-TULV-L-E_2352	TAAATACATACTTGGAAGCCAAGTCGCAAGTGATGGCAGCTAATATAATGAACAAACACTGGGACCGCCCTTATTTTAGC
lib01142-HorniLomany-TULV-L-E_2380	AGTGATGGCAGCTAATATAATGAACAAACACTGGGACCGCCCTTATTTTAGCCAAACAAGGAATATCAGCCTAAAGGGTA
lib01142-HorniLomany-TULV-L-E_2408	CACTGGGACCGCCCTTATTTTAGCCAAACAAGGAATATCAGCCTAAAGGGTATGTCAGGTGCATTGCAAGAGGATGGTCA
lib01142-HorniLomany-TULV-L-E_2436	CAAGGAATATCAGCCTAAAGGGTATGTCAGGTGCATTGCAAGAGGATGGTCATTTGTCAGCTAGTGTAACATTGATTGAA
lib01142-HorniLomany-TULV-L-E_2464	AGGTGCATTGCAAGAGGATGGTCATTTGTCAGCTAGTGTAACATTGATTGAAGCAATACGTTTCTTAAACCAGTCTCAAC
lib01142-HorniLomany-TULV-L-E_2492	TCAGCTAGTGTAACATTGATTGAAGCAATACGTTTCTTAAACCAGTCTCAACAAAATCCCTCAGTGTTGGAGATGTATGA
lib01142-HorniLomany-TULV-L-E_2520	TACGTTTCTTAAACCAGTCTCAACAAAATCCCTCAGTGTTGGAGATGTATGAACAGACTAAGAGACAGAAGGCTATGGCA
lib01142-HorniLomany-TULV-L-E_2548	TCCCTCAGTGTTGGAGATGTATGAACAGACTAAGAGACAGAAGGCTATGGCACGGATTGTTAGGAAGTATCAGAGGACAG
lib01142-HorniLomany-TULV-L-E_2576	ACTAAGAGACAGAAGGCTATGGCACGGATTGTTAGGAAGTATCAGAGGACAGAAGCTGATCGTGGTTTCTTTATAACCAC
lib01142-HorniLomany-TULV-L-E_2604	TTGTTAGGAAGTATCAGAGGACAGAAGCTGATCGTGGTTTCTTTATAACCACCTTACCAACTCGAGTGAGATTAGAAATT
lib01142-HorniLomany-TULV-L-E_2632	TGATCGTGGTTTCTTTATAACCACCTTACCAACTCGAGTGAGATTAGAAATTATAGAAGATTACTTTGATGCAATAGCTA
lib01142-HorniLomany-TULV-L-E_2660	CCAACTCGAGTGAGATTAGAAATTATAGAAGATTACTTTGATGCAATAGCTAAGGTAGTTCCTGAGGAGTATATATCATA
lib01142-HorniLomany-TULV-L-E_2688	AAGATTACTTTGATGCAATAGCTAAGGTAGTTCCTGAGGAGTATATATCATATGGAGGGGAAAATATTAAATATCCAACA
lib01142-HorniLomany-TULV-L-E_2716	AGTTCCTGAGGAGTATATATCATATGGAGGGGAAAATATTAAATATCCAACAGGCTCTTGAAAAAGCATTGAGGTGGGCT
lib01142-HorniLomany-TULV-L-E_2744	GGGGAAAATATTAAATATCCAACAGGCTCTTGAAAAAGCATTGAGGTGGGCTTCAGGTGAAAGTGAGATCCAAATTAGTA
lib01142-HorniLomany-TULV-L-E_2772	CTTGAAAAAGCATTGAGGTGGGCTTCAGGTGAAAGTGAGATCCAAATTAGTATGGGACAGGTCATTAAACTAAAAAGAAA
lib01142-HorniLomany-TULV-L-E_2800	GTGAAAGTGAGATCCAAATTAGTATGGGACAGGTCATTAAACTAAAAAGAAAATTAATGTATGTTAGTGCAGATGCAACA
lib01142-HorniLomany-TULV-L-E_2828	ACAGGTCATTAAACTAAAAAGAAAATTAATGTATGTTAGTGCAGATGCAACAAAATGGTCTCCAGGGGATAATTCAGCAA
lib01142-HorniLomany-TULV-L-E_2856	ATGTATGTTAGTGCAGATGCAACAAAATGGTCTCCAGGGGATAATTCAGCAAAATTCCGGAGATTCACTCAGGCATTACA
lib01142-HorniLomany-TULV-L-E_2884	GGTCTCCAGGGGATAATTCAGCAAAATTCCGGAGATTCACTCAGGCATTACATGATGGTTTACGAGATGATAAATTAAAA
lib01142-HorniLomany-TULV-L-E_2912	CCGGAGATTCACTCAGGCATTACATGATGGTTTACGAGATGATAAATTAAAAAGGTGTGTAGTGGATGCTCTTCGGAATA
lib01142-HorniLomany-TULV-L-E_2940	GGTTTACGAGATGATAAATTAAAAAGGTGTGTAGTGGATGCTCTTCGGAATATATATGAGACTGATTTTTTTATGTCTAG
lib01142-HorniLomany-TULV-L-E_2968	GTGTAGTGGATGCTCTTCGGAATATATATGAGACTGATTTTTTTATGTCTAGAAAGTTGCATAGATACATTGATGGCATG
lib01142-HorniLomany-TULV-L-E_2996	TGAGACTGATTTTTTTATGTCTAGAAAGTTGCATAGATACATTGATGGCATGGATGATTTGTCTGAATTTGTGGAAGATT
lib01142-HorniLomany-TULV-L-E_3024	TTGCATAGATACATTGATGGCATGGATGATTTGTCTGAATTTGTGGAAGATTTCTTGTCATTCTTTCCGAATAAGGTGTC
lib01142-HorniLomany-TULV-L-E_3052	ATTTGTCTGAATTTGTGGAAGATTTCTTGTCATTCTTTCCGAATAAGGTGTCTGCTGCTATAAAAGGGAACTGGCTTCAA
lib01142-HorniLomany-TULV-L-E_3080	GTCATTCTTTCCGAATAAGGTGTCTGCTGCTATAAAAGGGAACTGGCTTCAAGGAAATCTAAATAAATGCTCATCTTTAT
lib01142-HorniLomany-TULV-L-E_3108	GCTATAAAAGGGAACTGGCTTCAAGGAAATCTAAATAAATGCTCATCTTTATTTGGTGCTGCAGTTTCCCTGCTATTTAG
lib01142-HorniLomany-TULV-L-E_3136	ATCTAAATAAATGCTCATCTTTATTTGGTGCTGCAGTTTCCCTGCTATTTAGAAAAATTTGGAGTCTTCTTTATCCAGAA
lib01142-HorniLomany-TULV-L-E_3164	TGCTGCAGTTTCCCTGCTATTTAGAAAAATTTGGAGTCTTCTTTATCCAGAATTGGACTGCTTCTTTGAATTTGCACACC
lib01142-HorniLomany-TULV-L-E_3192	ATTTGGAGTCTTCTTTATCCAGAATTGGACTGCTTCTTTGAATTTGCACACCACTCTGATGATGCATTGTTTATCTATGG
lib01142-HorniLomany-TULV-L-E_3220	ACTGCTTCTTTGAATTTGCACACCACTCTGATGATGCATTGTTTATCTATGGCTACCTTGAACCTACTGATGATGGAACT
lib01142-HorniLomany-TULV-L-E_3248	TGATGATGCATTGTTTATCTATGGCTACCTTGAACCTACTGATGATGGAACTGAGTGGTTCAGGTTTGTGACGCAACAAA
lib01142-HorniLomany-TULV-L-E_3276	CTTGAACCTACTGATGATGGAACTGAGTGGTTCAGGTTTGTGACGCAACAAATACAGGCTGGGAATCTTCACTGGTATGC
lib01142-HorniLomany-TULV-L-E_3304	GGTTCAGGTTTGTGACGCAACAAATACAGGCTGGGAATCTTCACTGGTATGCTGTTAATCAAGAGATGTGGAAAAGTATG
lib01142-HorniLomany-TULV-L-E_3332	GGCTGGGAATCTTCACTGGTATGCTGTTAATCAAGAGATGTGGAAAAGTATGTTTAACCTCCATGAACACATCTTATTGA
lib01142-HorniLomany-TULV-L-E_3360	AATCAAGAGATGTGGAAAAGTATGTTTAACCTCCATGAACACATCTTATTGATGGGTTCCATTAAGATATCACCTAAGAA
lib01142-HorniLomany-TULV-L-E_3388	ACCTCCATGAACACATCTTATTGATGGGTTCCATTAAGATATCACCTAAGAAAACTACTGTATCCCCAACTAATGCAGAA
lib01142-HorniLomany-TULV-L-E_3416	TTCCATTAAGATATCACCTAAGAAAACTACTGTATCCCCAACTAATGCAGAATTCTTGTCAACATTCTTTGAAGGATGTG
lib01142-HorniLomany-TULV-L-E_3444	ACTGTATCCCCAACTAATGCAGAATTCTTGTCAACATTCTTTGAAGGATGTGCAGTTTCAATCCCTTTCATAAAAATATT
lib01142-HorniLomany-TULV-L-E_3472	TGTCAACATTCTTTGAAGGATGTGCAGTTTCAATCCCTTTCATAAAAATATTATTGGGCTCTTTGTCTGACTTACCTGGG
lib01142-HorniLomany-TULV-L-E_3500	TTCAATCCCTTTCATAAAAATATTATTGGGCTCTTTGTCTGACTTACCTGGGTTAGGTTATTTTGATGATTTGGCTGCTG
lib01142-HorniLomany-TULV-L-E_3528	GGCTCTTTGTCTGACTTACCTGGGTTAGGTTATTTTGATGATTTGGCTGCTGCACAGAGTAGATGTGTTAAAGCACTTGA
lib01142-HorniLomany-TULV-L-E_3556	GTTATTTTGATGATTTGGCTGCTGCACAGAGTAGATGTGTTAAAGCACTTGATATGGGAGCATGTCCTCAATTAGCACAG
lib01142-HorniLomany-TULV-L-E_3584	GAGTAGATGTGTTAAAGCACTTGATATGGGAGCATGTCCTCAATTAGCACAGCTAGGCATTGTTTTGTGCACAAGTAAAG
lib01142-HorniLomany-TULV-L-E_3612	GGAGCATGTCCTCAATTAGCACAGCTAGGCATTGTTTTGTGCACAAGTAAAGTTGAACGGCTATATGGTACAGCTACAGG
lib01142-HorniLomany-TULV-L-E_3640	GCATTGTTTTGTGCACAAGTAAAGTTGAACGGCTATATGGTACAGCTACAGGAATGGTAAATAACCCAACTTCTTTTTTG
lib01142-HorniLomany-TULV-L-E_3668	ACGGCTATATGGTACAGCTACAGGAATGGTAAATAACCCAACTTCTTTTTTGAAAGTAGAAAGATCATCAATACCTATCC
lib01142-HorniLomany-TULV-L-E_3696	GTAAATAACCCAACTTCTTTTTTGAAAGTAGAAAGATCATCAATACCTATCCCATTAGGTGGTGATGGCTCTATGTCTAT
lib01142-HorniLomany-TULV-L-E_3724	TAGAAAGATCATCAATACCTATCCCATTAGGTGGTGATGGCTCTATGTCTATCATGGAGCTTGCTACAGCAGGGATAGGC
lib01142-HorniLomany-TULV-L-E_3752	AGGTGGTGATGGCTCTATGTCTATCATGGAGCTTGCTACAGCAGGGATAGGCATGGCTGATAAAAATGTCTTAAAGAATG
lib01142-HorniLomany-TULV-L-E_3780	GAGCTTGCTACAGCAGGGATAGGCATGGCTGATAAAAATGTCTTAAAGAATGCATATATTTCTTTTAAACACACTAAGAG
lib01142-HorniLomany-TULV-L-E_3808	CTGATAAAAATGTCTTAAAGAATGCATATATTTCTTTTAAACACACTAAGAGAGAAAGTGATCGTTATATATTAGGATTG
lib01142-HorniLomany-TULV-L-E_3836	TATTTCTTTTAAACACACTAAGAGAGAAAGTGATCGTTATATATTAGGATTGTTCAAATTTCTTATGAGTCTAAGCGACG
lib01142-HorniLomany-TULV-L-E_3864	AGTGATCGTTATATATTAGGATTGTTCAAATTTCTTATGAGTCTAAGCGACGATGTATTTCAACATGACCGGTTAGGTGA
lib01142-HorniLomany-TULV-L-E_3892	AATTTCTTATGAGTCTAAGCGACGATGTATTTCAACATGACCGGTTAGGTGAATTTAGCTTTGTAGGTAAAGTTCAATGG
lib01142-HorniLomany-TULV-L-E_3920	ATTTCAACATGACCGGTTAGGTGAATTTAGCTTTGTAGGTAAAGTTCAATGGAAAGTCTTTACTCCCAAATCAGAGTTTG
lib01142-HorniLomany-TULV-L-E_3948	AGCTTTGTAGGTAAAGTTCAATGGAAAGTCTTTACTCCCAAATCAGAGTTTGAGTTTTTTGATCAATATTCATCGAAGTA
lib01142-HorniLomany-TULV-L-E_3976	TCTTTACTCCCAAATCAGAGTTTGAGTTTTTTGATCAATATTCATCGAAGTACCTGCAATTATGGACAGAACAACACCCT
lib01142-HorniLomany-TULV-L-E_4004	TTTTGATCAATATTCATCGAAGTACCTGCAATTATGGACAGAACAACACCCTGTTTATGACTATATCATTCCGCGTGGGA
lib01142-HorniLomany-TULV-L-E_4032	CAATTATGGACAGAACAACACCCTGTTTATGACTATATCATTCCGCGTGGGAGAGACAATTTATTAGTCTATCTAGTCAG
lib01142-HorniLomany-TULV-L-E_4060	ATGACTATATCATTCCGCGTGGGAGAGACAATTTATTAGTCTATCTAGTCAGAAAGTTAAATGATCCAAGTATAGTGACA
lib01142-HorniLomany-TULV-L-E_4088	CAATTTATTAGTCTATCTAGTCAGAAAGTTAAATGATCCAAGTATAGTGACAGCCATGACTATGCAATCACCACTTCAAT
lib01142-HorniLomany-TULV-L-E_4116	TTAAATGATCCAAGTATAGTGACAGCCATGACTATGCAATCACCACTTCAATTAAGATTCAGGATGCAAGCTAAACAACA
lib01142-HorniLomany-TULV-L-E_4144	TGACTATGCAATCACCACTTCAATTAAGATTCAGGATGCAAGCTAAACAACATATGAAAGTATGTAGACTAAATGGCGAG
lib01142-HorniLomany-TULV-L-E_4172	ATTCAGGATGCAAGCTAAACAACATATGAAAGTATGTAGACTAAATGGCGAGTGGGTAACATTTAGAGAGGTACTTGCAG
lib01142-HorniLomany-TULV-L-E_4200	AAAGTATGTAGACTAAATGGCGAGTGGGTAACATTTAGAGAGGTACTTGCAGCTGCTGACTCATTCGCACAGAGTTTTAA
lib01142-HorniLomany-TULV-L-E_4228	TAACATTTAGAGAGGTACTTGCAGCTGCTGACTCATTCGCACAGAGTTTTAAACCGTCACAAAGTGATATGGAGTTATTT
lib01142-HorniLomany-TULV-L-E_4256	TGACTCATTCGCACAGAGTTTTAAACCGTCACAAAGTGATATGGAGTTATTTCAAACCCTAGTCAATTGTACCTTTTCAA
lib01142-HorniLomany-TULV-L-E_4284	TCACAAAGTGATATGGAGTTATTTCAAACCCTAGTCAATTGTACCTTTTCAAAGGAATATGCATGGAGGGATTTTCTAAA
lib01142-HorniLomany-TULV-L-E_4312	CCCTAGTCAATTGTACCTTTTCAAAGGAATATGCATGGAGGGATTTTCTAAATGAGGTGAAATGTGAAGTGTTAACAACA
lib01142-HorniLomany-TULV-L-E_4340	ATATGCATGGAGGGATTTTCTAAATGAGGTGAAATGTGAAGTGTTAACAACAAGACAAGTGCATAGACCAAAAGTTGCTA
lib01142-HorniLomany-TULV-L-E_4368	GTGAAATGTGAAGTGTTAACAACAAGACAAGTGCATAGACCAAAAGTTGCTAGAACATTCACAGTTAAAGAAAGAGATCA
lib01142-HorniLomany-TULV-L-E_4396	AAGTGCATAGACCAAAAGTTGCTAGAACATTCACAGTTAAAGAAAGAGATCAAGCAATCCAAAATTCAATAACAGCTGTA
lib01142-HorniLomany-TULV-L-E_4424	ATTCACAGTTAAAGAAAGAGATCAAGCAATCCAAAATTCAATAACAGCTGTAATTGGGTATAAGTATGCTAATAAGGCTG
lib01142-HorniLomany-TULV-L-E_4452	ATCCAAAATTCAATAACAGCTGTAATTGGGTATAAGTATGCTAATAAGGCTGATGAGATAAGTGATGTGTTAGATAGTGC
lib01142-HorniLomany-TULV-L-E_4480	GGTATAAGTATGCTAATAAGGCTGATGAGATAAGTGATGTGTTAGATAGTGCAGTACATCCAGATTCCCTGTCAACAGAT
lib01142-HorniLomany-TULV-L-E_4508	GATAAGTGATGTGTTAGATAGTGCAGTACATCCAGATTCCCTGTCAACAGATTTACAAGTAATGAGGGAAGGTGTTTATA
lib01142-HorniLomany-TULV-L-E_4536	CATCCAGATTCCCTGTCAACAGATTTACAAGTAATGAGGGAAGGTGTTTATAGAGAACTAGGTTTGGATATAAACTATCC
lib01142-HorniLomany-TULV-L-E_4564	AAGTAATGAGGGAAGGTGTTTATAGAGAACTAGGTTTGGATATAAACTATCCAAATGTTCTCAAACGTGTGGCTCCACTT
lib01142-HorniLomany-TULV-L-E_4592	ACTAGGTTTGGATATAAACTATCCAAATGTTCTCAAACGTGTGGCTCCACTTCTGTACAAGTCAGGAAAGTCAAGAGTGG
lib01142-HorniLomany-TULV-L-E_4620	GTTCTCAAACGTGTGGCTCCACTTCTGTACAAGTCAGGAAAGTCAAGAGTGGTAATAGTACAGGGAAATATTGAGGGTAC
lib01142-HorniLomany-TULV-L-E_4648	ACAAGTCAGGAAAGTCAAGAGTGGTAATAGTACAGGGAAATATTGAGGGTACTGCAGAATCAATCTGTAGTTACTGGTTA
lib01142-HorniLomany-TULV-L-E_4676	AGTACAGGGAAATATTGAGGGTACTGCAGAATCAATCTGTAGTTACTGGTTAAAGACTATGTCTTTAGTTAAAACCATCA
lib01142-HorniLomany-TULV-L-E_4704	GAATCAATCTGTAGTTACTGGTTAAAGACTATGTCTTTAGTTAAAACCATCAAAGTCAGGCCTAAAAAGGAAGTATTAAA
lib01142-HorniLomany-TULV-L-E_4732	CTATGTCTTTAGTTAAAACCATCAAAGTCAGGCCTAAAAAGGAAGTATTAAAGGCTGTATCGTTGTTTAGTAAAAAAGAA
lib01142-HorniLomany-TULV-L-E_4760	CAGGCCTAAAAAGGAAGTATTAAAGGCTGTATCGTTGTTTAGTAAAAAAGAAAAGATCGGGGATTTAACTCATCTTGCTG
lib01142-HorniLomany-TULV-L-E_4788	GTATCGTTGTTTAGTAAAAAAGAAAAGATCGGGGATTTAACTCATCTTGCTGCCACAAGACTGTGTATTGATGTCTGGAG
lib01142-HorniLomany-TULV-L-E_4816	TCGGGGATTTAACTCATCTTGCTGCCACAAGACTGTGTATTGATGTCTGGAGGTGGTGTAAAGCTAATGAACAAGATCCT
lib01142-HorniLomany-TULV-L-E_4844	AAGACTGTGTATTGATGTCTGGAGGTGGTGTAAAGCTAATGAACAAGATCCTAAGGCATGGTTAGGTGCTCTATACTTTG
lib01142-HorniLomany-TULV-L-E_4872	TGTAAAGCTAATGAACAAGATCCTAAGGCATGGTTAGGTGCTCTATACTTTGAAGGTAGAACTTTGATGCAATGGGTGGA
lib01142-HorniLomany-TULV-L-E_4900	CATGGTTAGGTGCTCTATACTTTGAAGGTAGAACTTTGATGCAATGGGTGGATGTGTTTCTTGATAAAGGTGTAGTCCCA
lib01142-HorniLomany-TULV-L-E_4928	TAGAACTTTGATGCAATGGGTGGATGTGTTTCTTGATAAAGGTGTAGTCCCAGTTGATCCGGAAATCCAATGTATGGGAT
lib01142-HorniLomany-TULV-L-E_4956	TTTCTTGATAAAGGTGTAGTCCCAGTTGATCCGGAAATCCAATGTATGGGATTAATGATTTATGATCTAACTGGACAAAA
lib01142-HorniLomany-TULV-L-E_4984	ATCCGGAAATCCAATGTATGGGATTAATGATTTATGATCTAACTGGACAAAAAAATCTACTACAAATGCAGGCTAATAGA
lib01142-HorniLomany-TULV-L-E_5012	GATTTATGATCTAACTGGACAAAAAAATCTACTACAAATGCAGGCTAATAGAAGGGCCTATTCTGGTAAGCAGTATGATG
lib01142-HorniLomany-TULV-L-E_5040	CTACTACAAATGCAGGCTAATAGAAGGGCCTATTCTGGTAAGCAGTATGATGCTTATTGTGTCCAAACATATAATGAGGA
lib01142-HorniLomany-TULV-L-E_5068	CCTATTCTGGTAAGCAGTATGATGCTTATTGTGTCCAAACATATAATGAGGAGACTAAATTGTATGAAGGGGATTTGAGG
lib01142-HorniLomany-TULV-L-E_5096	TTGTGTCCAAACATATAATGAGGAGACTAAATTGTATGAAGGGGATTTGAGGGTGACATTCAACTTTGGAATTGACTGTG
lib01142-HorniLomany-TULV-L-E_5124	AAATTGTATGAAGGGGATTTGAGGGTGACATTCAACTTTGGAATTGACTGTGCTCGCTTGGAGATTTTCTGGGATAAGCA
lib01142-HorniLomany-TULV-L-E_5152	CATTCAACTTTGGAATTGACTGTGCTCGCTTGGAGATTTTCTGGGATAAGCAAGATTATTTATTAGAGACATCAATAACC
lib01142-HorniLomany-TULV-L-E_5180	CTTGGAGATTTTCTGGGATAAGCAAGATTATTTATTAGAGACATCAATAACCCAGAGGCATGTTCTAAAGATCTTAATGG
lib01142-HorniLomany-TULV-L-E_5208	TATTTATTAGAGACATCAATAACCCAGAGGCATGTTCTAAAGATCTTAATGGAAGAAGTGACAAAAGAATTGTTAAGGTG
lib01142-HorniLomany-TULV-L-E_5236	GGCATGTTCTAAAGATCTTAATGGAAGAAGTGACAAAAGAATTGTTAAGGTGTGGAATGAGATTTAAGACTGAACAGGTA
lib01142-HorniLomany-TULV-L-E_5264	AGTGACAAAAGAATTGTTAAGGTGTGGAATGAGATTTAAGACTGAACAGGTAAATTCTTCTAGGAGTGTAGTTCTTTTCA
lib01142-HorniLomany-TULV-L-E_5292	ATGAGATTTAAGACTGAACAGGTAAATTCTTCTAGGAGTGTAGTTCTTTTCAAAACTGATGCAGGCTTTGAATGGGGTAA
lib01142-HorniLomany-TULV-L-E_5320	CTTCTAGGAGTGTAGTTCTTTTCAAAACTGATGCAGGCTTTGAATGGGGTAAGCCCAATATCCCCTGTATTGTATTCAGA
lib01142-HorniLomany-TULV-L-E_5348	TGATGCAGGCTTTGAATGGGGTAAGCCCAATATCCCCTGTATTGTATTCAGAAACTGTGCACTACGCACTGGGCTTAGAG
lib01142-HorniLomany-TULV-L-E_5376	AATATCCCCTGTATTGTATTCAGAAACTGTGCACTACGCACTGGGCTTAGAGTGCGTCATCCTATTAATAAATCATTCAC
lib01142-HorniLomany-TULV-L-E_5404	GTGCACTACGCACTGGGCTTAGAGTGCGTCATCCTATTAATAAATCATTCACTATTACCATACAAGCAGGTGGTTTTCGA
lib01142-HorniLomany-TULV-L-E_5432	TCATCCTATTAATAAATCATTCACTATTACCATACAAGCAGGTGGTTTTCGAGCGATGGCACAACTTGATGAGGAAAATC
lib01142-HorniLomany-TULV-L-E_5460	ACCATACAAGCAGGTGGTTTTCGAGCGATGGCACAACTTGATGAGGAAAATCCAAGATTTCTTTTGGCACATGCCTATCA
lib01142-HorniLomany-TULV-L-E_5488	TGGCACAACTTGATGAGGAAAATCCAAGATTTCTTTTGGCACATGCCTATCACAATTTAAAAGACATTAGGTACCAAGCA
lib01142-HorniLomany-TULV-L-E_5516	ATTTCTTTTGGCACATGCCTATCACAATTTAAAAGACATTAGGTACCAAGCATTACAAGCTATAGGGAACATATGGTTTA
lib01142-HorniLomany-TULV-L-E_5544	TTAAAAGACATTAGGTACCAAGCATTACAAGCTATAGGGAACATATGGTTTAAAACACAACAGCATAAATTATTTATAAA
lib01142-HorniLomany-TULV-L-E_5572	AAGCTATAGGGAACATATGGTTTAAAACACAACAGCATAAATTATTTATAAATCCCGAGAACTTTATGAAGGGATTGCCT
lib01142-HorniLomany-TULV-L-E_5600	ACAACAGCATAAATTATTTATAAATCCCGAGAACTTTATGAAGGGATTGCCTGCTGCCATTCCACCTGCAGCTTATTCAT
lib01142-HorniLomany-TULV-L-E_5628	GAGAACTTTATGAAGGGATTGCCTGCTGCCATTCCACCTGCAGCTTATTCATTGATTATGAACAAGGCTAAGATTTCAGT
lib01142-HorniLomany-TULV-L-E_5656	CCATTCCACCTGCAGCTTATTCATTGATTATGAACAAGGCTAAGATTTCAGTGGATTTATTTATGTTTAATGAATTACTT
lib01142-HorniLomany-TULV-L-E_5684	TATGAACAAGGCTAAGATTTCAGTGGATTTATTTATGTTTAATGAATTACTTGCTCTAATAAACCCACAAAATGTATTAA
lib01142-HorniLomany-TULV-L-E_5712	TTATTTATGTTTAATGAATTACTTGCTCTAATAAACCCACAAAATGTATTAAATTTAGATGGGATTGAGGAAACAAGTGA
lib01142-HorniLomany-TULV-L-E_5740	TAATAAACCCACAAAATGTATTAAATTTAGATGGGATTGAGGAAACAAGTGAAGGATATAGCACCGTATCAACCATTTCA
lib01142-HorniLomany-TULV-L-E_5768	AGATGGGATTGAGGAAACAAGTGAAGGATATAGCACCGTATCAACCATTTCAAGCACACAATGGTCTGAAGAGGTAAGTT
lib01142-HorniLomany-TULV-L-E_5796	TATAGCACCGTATCAACCATTTCAAGCACACAATGGTCTGAAGAGGTAAGTTTGGTCATGGATGATAGTGATGATGAAGA
lib01142-HorniLomany-TULV-L-E_5824	CACAATGGTCTGAAGAGGTAAGTTTGGTCATGGATGATAGTGATGATGAAGACCAACCTGATTATACAATTGATTTAGAT
lib01142-HorniLomany-TULV-L-E_5852	CATGGATGATAGTGATGATGAAGACCAACCTGATTATACAATTGATTTAGATGATATTGATTTTGAAACAATCGATTTAA
lib01142-HorniLomany-TULV-L-E_5880	CCTGATTATACAATTGATTTAGATGATATTGATTTTGAAACAATCGATTTAAAAGAAGACATTGAGCATTTTTTGCAAGA
lib01142-HorniLomany-TULV-L-E_5908	TTGATTTTGAAACAATCGATTTAAAAGAAGACATTGAGCATTTTTTGCAAGATGAATCCGCATATACTGGTGATTTGTTG
lib01142-HorniLomany-TULV-L-E_5936	AGACATTGAGCATTTTTTGCAAGATGAATCCGCATATACTGGTGATTTGTTGATACAGACTGATGACACTGAGATAAAAA
lib01142-HorniLomany-TULV-L-E_5964	TCCGCATATACTGGTGATTTGTTGATACAGACTGATGACACTGAGATAAAAAGGCTAAGGGGAATGACAAGAATACTAGA
lib01142-HorniLomany-TULV-L-E_5992	AGACTGATGACACTGAGATAAAAAGGCTAAGGGGAATGACAAGAATACTAGAGCCTATAAAATTAATAAAAAGTTGGGTC
lib01142-HorniLomany-TULV-L-E_6020	AAGGGGAATGACAAGAATACTAGAGCCTATAAAATTAATAAAAAGTTGGGTCTCAAAGGGTCTCTCAATTGAGAAAGTTT
lib01142-HorniLomany-TULV-L-E_6048	ATAAAATTAATAAAAAGTTGGGTCTCAAAGGGTCTCTCAATTGAGAAAGTTTACGTCCTGTTGGTATTATCTTGATGGCT
lib01142-HorniLomany-TULV-L-E_6076	AGGGTCTCTCAATTGAGAAAGTTTACGTCCTGTTGGTATTATCTTGATGGCTAGATATATGTCTAAGCATTATGACTTTA
lib01142-HorniLomany-TULV-L-E_6104	CCTGTTGGTATTATCTTGATGGCTAGATATATGTCTAAGCATTATGACTTTAATAAAGCTCCATTATCATTGTTAAATCC
lib01142-HorniLomany-TULV-L-E_6132	ATATGTCTAAGCATTATGACTTTAATAAAGCTCCATTATCATTGTTAAATCCTTATGACTTGACAGAATTTGAGAGCATT
lib01142-HorniLomany-TULV-L-E_6160	AGCTCCATTATCATTGTTAAATCCTTATGACTTGACAGAATTTGAGAGCATTGTTAAGGGCTGGGGTGAGTGTGTAAATG
lib01142-HorniLomany-TULV-L-E_6188	GACTTGACAGAATTTGAGAGCATTGTTAAGGGCTGGGGTGAGTGTGTAAATGATAGGTTTATTGAGTATGATCATGAAGC
lib01142-HorniLomany-TULV-L-E_6216	AGGGCTGGGGTGAGTGTGTAAATGATAGGTTTATTGAGTATGATCATGAAGCAGAGAGAAAAGTCAGGGATGAAAAAATA
lib01142-HorniLomany-TULV-L-E_6244	GTTTATTGAGTATGATCATGAAGCAGAGAGAAAAGTCAGGGATGAAAAAATACAACCAGAAGATATTCTTCCGGACTCCC
lib01142-HorniLomany-TULV-L-E_6272	AGAAAAGTCAGGGATGAAAAAATACAACCAGAAGATATTCTTCCGGACTCCCTTTTCTCTTTTAGGCATGCCGATATTCT
lib01142-HorniLomany-TULV-L-E_6300	CAGAAGATATTCTTCCGGACTCCCTTTTCTCTTTTAGGCATGCCGATATTCTTCTTAGGAGGTTGTTCCCTAAGGATTCA
lib01142-HorniLomany-TULV-L-E_6328	CTCTTTTAGGCATGCCGATATTCTTCTTAGGAGGTTGTTCCCTAAGGATTCAGCTGCTTCATTTTATTAATAATGAGTAC
lib01142-HorniLomany-TULV-L-E_6348	TTCTTCTTAGGAGGTTGTTCCCTAAGGATTCAGCTGCTTCATTTTATTAATAATGAGTACTATTTGTTGCTCTTTTCTCG
lib01143-Jeronym-TULV-L-E_0	CCGAGATAGAGAAGTCTACTAAAAATGGAGAAATACACAGAGATCCATAATAGAATGAGAGAATGTGTGCCAGGGGAGGT
lib01143-Jeronym-TULV-L-E_28	AGAAATACACAGAGATCCATAATAGAATGAGAGAATGTGTGCCAGGGGAGGTTTCTGCAGTAGAATGCTTGGATCTACTA
lib01143-Jeronym-TULV-L-E_56	GAGAGAATGTGTGCCAGGGGAGGTTTCTGCAGTAGAATGCTTGGATCTACTAGATCGGTTTTATGCTGTAAGACATGATG
lib01143-Jeronym-TULV-L-E_84	GCAGTAGAATGCTTGGATCTACTAGATCGGTTTTATGCTGTAAGACATGATGTTGTAGACCAGATGATAAAGCATGACTG
lib01143-Jeronym-TULV-L-E_112	GGTTTTATGCTGTAAGACATGATGTTGTAGACCAGATGATAAAGCATGACTGGTCTGACAACAAAGACAAAGAACAGCCT
lib01143-Jeronym-TULV-L-E_140	AGACCAGATGATAAAGCATGACTGGTCTGACAACAAAGACAAAGAACAGCCTATCGGCCATGTCTTATTGATGGCAGGAG
lib01143-Jeronym-TULV-L-E_168	GACAACAAAGACAAAGAACAGCCTATCGGCCATGTCTTATTGATGGCAGGAGTACCAAATGAGGTCATACAAGGTATGGA
lib01143-Jeronym-TULV-L-E_196	GCCATGTCTTATTGATGGCAGGAGTACCAAATGAGGTCATACAAGGTATGGAAAAAAAGATCATACCTGGAAGTCCTAGT
lib01143-Jeronym-TULV-L-E_224	AAATGAGGTCATACAAGGTATGGAAAAAAAGATCATACCTGGAAGTCCTAGTGGACAGATTCTGAGATCATTTTTCAAAA
lib01143-Jeronym-TULV-L-E_252	AAGATCATACCTGGAAGTCCTAGTGGACAGATTCTGAGATCATTTTTCAAAATGACACCAGATAATTACAAAATTACGGG
lib01143-Jeronym-TULV-L-E_280	AGATTCTGAGATCATTTTTCAAAATGACACCAGATAATTACAAAATTACGGGAAATTTGATAGAGTTCATTGAGGTAACA
lib01143-Jeronym-TULV-L-E_308	ACCAGATAATTACAAAATTACGGGAAATTTGATAGAGTTCATTGAGGTAACAGTTACTGCTGATGTAGCAAGAGGAACAC
lib01143-Jeronym-TULV-L-E_336	TTGATAGAGTTCATTGAGGTAACAGTTACTGCTGATGTAGCAAGAGGAACACGTGAAAAAATCTTGAAATATCAAGCAGG
lib01143-Jeronym-TULV-L-E_364	CTGCTGATGTAGCAAGAGGAACACGTGAAAAAATCTTGAAATATCAAGCAGGTTTGGAGTATATAGAGCAGTTACTTCAT
lib01143-Jeronym-TULV-L-E_392	AAAAATCTTGAAATATCAAGCAGGTTTGGAGTATATAGAGCAGTTACTTCATCAGGAATCAGAGAGAGGTAATCTACCAG
lib01143-Jeronym-TULV-L-E_420	GAGTATATAGAGCAGTTACTTCATCAGGAATCAGAGAGAGGTAATCTACCAGGTGGTTATAGAATAAAATTTGATGTAGT
lib01143-Jeronym-TULV-L-E_448	AATCAGAGAGAGGTAATCTACCAGGTGGTTATAGAATAAAATTTGATGTAGTGGCAGTAAGGACCGATGGTTCAAATATA
lib01143-Jeronym-TULV-L-E_476	TTATAGAATAAAATTTGATGTAGTGGCAGTAAGGACCGATGGTTCAAATATATCAACACAATGGCCCAGTCAAAGGAATG
lib01143-Jeronym-TULV-L-E_504	GTAAGGACCGATGGTTCAAATATATCAACACAATGGCCCAGTCAAAGGAATGAGGGTGTTGTTCAAACAATGAGGCTGAT
lib01143-Jeronym-TULV-L-E_532	CACAATGGCCCAGTCAAAGGAATGAGGGTGTTGTTCAAACAATGAGGCTGATTCAAGCAGATATCAATTATGTGAGAGAA
lib01143-Jeronym-TULV-L-E_560	TGTTGTTCAAACAATGAGGCTGATTCAAGCAGATATCAATTATGTGAGAGAACATTTGATAAAAAATGATGAGAGGTCAG
lib01143-Jeronym-TULV-L-E_588	GCAGATATCAATTATGTGAGAGAACATTTGATAAAAAATGATGAGAGGTCAGCACTAGAGGCTATGTTCAATCTGAAATT
lib01143-Jeronym-TULV-L-E_616	TGATAAAAAATGATGAGAGGTCAGCACTAGAGGCTATGTTCAATCTGAAATTTCATGTTAGTGGACCAAAAGCTAGAACT
lib01143-Jeronym-TULV-L-E_644	AGAGGCTATGTTCAATCTGAAATTTCATGTTAGTGGACCAAAAGCTAGAACTTTTGACATTCCAGATTACCGGCCCCAAC
lib01143-Jeronym-TULV-L-E_672	GTTAGTGGACCAAAAGCTAGAACTTTTGACATTCCAGATTACCGGCCCCAACAACTATGTAACCCAAACATAGACAATCT
lib01143-Jeronym-TULV-L-E_700	ACATTCCAGATTACCGGCCCCAACAACTATGTAACCCAAACATAGACAATCTTCTAAATTACTGTAAAAATTGGTTGACA
lib01143-Jeronym-TULV-L-E_728	ATGTAACCCAAACATAGACAATCTTCTAAATTACTGTAAAAATTGGTTGACACGGGAGCATGAATTTGCCTTTGATGAGG
lib01143-Jeronym-TULV-L-E_756	AATTACTGTAAAAATTGGTTGACACGGGAGCATGAATTTGCCTTTGATGAGGTTAAAGGGCAAAGGGTCTTCAACATATT
lib01143-Jeronym-TULV-L-E_784	AGCATGAATTTGCCTTTGATGAGGTTAAAGGGCAAAGGGTCTTCAACATATTTGAAGCAGAAGAGATCAAACATAAAGAA
lib01143-Jeronym-TULV-L-E_812	AGGGCAAAGGGTCTTCAACATATTTGAAGCAGAAGAGATCAAACATAAAGAAAGATATAATTCGTCACGTAAACCAAGGA
lib01143-Jeronym-TULV-L-E_840	GCAGAAGAGATCAAACATAAAGAAAGATATAATTCGTCACGTAAACCAAGGAATTTTTTATTAATACAAGGAACCATTCA
lib01143-Jeronym-TULV-L-E_868	ATAATTCGTCACGTAAACCAAGGAATTTTTTATTAATACAAGGAACCATTCAAGGCCCATACTTACCTTCAACTATAGCT
lib01143-Jeronym-TULV-L-E_896	TTTATTAATACAAGGAACCATTCAAGGCCCATACTTACCTTCAACTATAGCTTCAGACCAGTACGATACAAAAGTTGGCT
lib01143-Jeronym-TULV-L-E_924	CCATACTTACCTTCAACTATAGCTTCAGACCAGTACGATACAAAAGTTGGCTGTTTAGAAATATTAAAAAATCATCCTGA
lib01143-Jeronym-TULV-L-E_952	ACCAGTACGATACAAAAGTTGGCTGTTTAGAAATATTAAAAAATCATCCTGAAACCCCAATACAAATCTTAGCTAGAGAT
lib01143-Jeronym-TULV-L-E_980	AGAAATATTAAAAAATCATCCTGAAACCCCAATACAAATCTTAGCTAGAGATATGGCACTAAAGTATATAATGTTGGATA
lib01143-Jeronym-TULV-L-E_1008	CCAATACAAATCTTAGCTAGAGATATGGCACTAAAGTATATAATGTTGGATAAAGATGACCTCATAAACTATTATAACCC
lib01143-Jeronym-TULV-L-E_1036	CACTAAAGTATATAATGTTGGATAAAGATGACCTCATAAACTATTATAACCCAAGAGCATATTTTAAGCAAACTGCCAAT
lib01143-Jeronym-TULV-L-E_1064	TGACCTCATAAACTATTATAACCCAAGAGCATATTTTAAGCAAACTGCCAATATAAAAGAGCCAGGTACTTTCAAATTAA
lib01143-Jeronym-TULV-L-E_1092	GCATATTTTAAGCAAACTGCCAATATAAAAGAGCCAGGTACTTTCAAATTAAATTTATCATCAATGGACCCAAAAGCTAA
lib01143-Jeronym-TULV-L-E_1120	AAGAGCCAGGTACTTTCAAATTAAATTTATCATCAATGGACCCAAAAGCTAAGGCACTGTTAGATGTCATTTCAAAGAAT
lib01143-Jeronym-TULV-L-E_1148	ATCATCAATGGACCCAAAAGCTAAGGCACTGTTAGATGTCATTTCAAAGAATTCAAAAAAAGGTGTATTTGGCGAAGTGA
lib01143-Jeronym-TULV-L-E_1176	CTGTTAGATGTCATTTCAAAGAATTCAAAAAAAGGTGTATTTGGCGAAGTGATTGATAGTATAGAGATAAGCAGTTTGAT
lib01143-Jeronym-TULV-L-E_1204	AAAAAGGTGTATTTGGCGAAGTGATTGATAGTATAGAGATAAGCAGTTTGATACAGCAAAATGAGTGTTCTAAAGTCATA
lib01143-Jeronym-TULV-L-E_1232	TAGTATAGAGATAAGCAGTTTGATACAGCAAAATGAGTGTTCTAAAGTCATAGAAAAGATCTTATCTGATTTAGAGATTA
lib01143-Jeronym-TULV-L-E_1260	CAAAATGAGTGTTCTAAAGTCATAGAAAAGATCTTATCTGATTTAGAGATTAATATTGGCGAGACAAGTCAAGGCCTGGA
lib01143-Jeronym-TULV-L-E_1288	AGATCTTATCTGATTTAGAGATTAATATTGGCGAGACAAGTCAAGGCCTGGACAATCCTAAGAGAACAACAGGTGTTGAT
lib01143-Jeronym-TULV-L-E_1316	TGGCGAGACAAGTCAAGGCCTGGACAATCCTAAGAGAACAACAGGTGTTGATGACATCTTAAAGAAATTTTATGACAATG
lib01143-Jeronym-TULV-L-E_1344	CCTAAGAGAACAACAGGTGTTGATGACATCTTAAAGAAATTTTATGACAATGAACTAGTCAAATATATGTTACATATAGT
lib01143-Jeronym-TULV-L-E_1372	TCTTAAAGAAATTTTATGACAATGAACTAGTCAAATATATGTTACATATAGTAAGGAAAACAACAGCCTGGCACATGGGG
lib01143-Jeronym-TULV-L-E_1400	AGTCAAATATATGTTACATATAGTAAGGAAAACAACAGCCTGGCACATGGGGCATTTGTTGAGGGATATAACTGAATGTC
lib01143-Jeronym-TULV-L-E_1428	AAAACAACAGCCTGGCACATGGGGCATTTGTTGAGGGATATAACTGAATGTCTAATTGCACATGCTGGCTTGAAGAGATC
lib01143-Jeronym-TULV-L-E_1456	TGTTGAGGGATATAACTGAATGTCTAATTGCACATGCTGGCTTGAAGAGATCAAAGTACTGGTCTATACATGGTTTTTCT
lib01143-Jeronym-TULV-L-E_1484	TGCACATGCTGGCTTGAAGAGATCAAAGTACTGGTCTATACATGGTTTTTCTCATGGCGGGATATTGTTAATGATCTTAC
lib01143-Jeronym-TULV-L-E_1512	TACTGGTCTATACATGGTTTTTCTCATGGCGGGATATTGTTAATGATCTTACCATCAAAATCACTAGAGGTAGCAGGTTC
lib01143-Jeronym-TULV-L-E_1540	GCGGGATATTGTTAATGATCTTACCATCAAAATCACTAGAGGTAGCAGGTTCTTATATTCGGTTTTTTACTGTCTTTAAA
lib01143-Jeronym-TULV-L-E_1568	AAAATCACTAGAGGTAGCAGGTTCTTATATTCGGTTTTTTACTGTCTTTAAAGATGGACTGGGTTTAATTGACTATGAAA
lib01143-Jeronym-TULV-L-E_1596	ATTCGGTTTTTTACTGTCTTTAAAGATGGACTGGGTTTAATTGACTATGAAAACCTAGACTCAACAGTGATGATTGATGG
lib01143-Jeronym-TULV-L-E_1624	GACTGGGTTTAATTGACTATGAAAACCTAGACTCAACAGTGATGATTGATGGTGTGAACTGGTGTTTTAGCAAGGTTATG
lib01143-Jeronym-TULV-L-E_1652	AGACTCAACAGTGATGATTGATGGTGTGAACTGGTGTTTTAGCAAGGTTATGAGTCTCGACCTAAATCGACTATTGGCCC
lib01143-Jeronym-TULV-L-E_1680	AACTGGTGTTTTAGCAAGGTTATGAGTCTCGACCTAAATCGACTATTGGCCCTGAATATATCTTTTGAAAAAACACTATT
lib01143-Jeronym-TULV-L-E_1708	TCGACCTAAATCGACTATTGGCCCTGAATATATCTTTTGAAAAAACACTATTAGCCACAGCCACATGGTTTCAATATTAT
lib01143-Jeronym-TULV-L-E_1736	TATATCTTTTGAAAAAACACTATTAGCCACAGCCACATGGTTTCAATATTATACAGAGGATCAAGGCCACTTCCCTTTAC
lib01143-Jeronym-TULV-L-E_1764	ACAGCCACATGGTTTCAATATTATACAGAGGATCAAGGCCACTTCCCTTTACAACATGCACTGAGGTCTGTTTTCGCATT
lib01143-Jeronym-TULV-L-E_1792	AGGATCAAGGCCACTTCCCTTTACAACATGCACTGAGGTCTGTTTTCGCATTTCACTTTCTACTTACTGTAACACAGAAA
lib01143-Jeronym-TULV-L-E_1820	TGCACTGAGGTCTGTTTTCGCATTTCACTTTCTACTTACTGTAACACAGAAAATGAAGTTATGTGCCATCTTTGATAATT
lib01143-Jeronym-TULV-L-E_1848	TTTCTACTTACTGTAACACAGAAAATGAAGTTATGTGCCATCTTTGATAATTTGAGATATTTGATCCCTGCTGTGACTTC
lib01143-Jeronym-TULV-L-E_1876	AGTTATGTGCCATCTTTGATAATTTGAGATATTTGATCCCTGCTGTGACTTCACTTTATTCAGGATATAAACCATTGATT
lib01143-Jeronym-TULV-L-E_1904	ATATTTGATCCCTGCTGTGACTTCACTTTATTCAGGATATAAACCATTGATTGTAAAGTTTTTTGAAAGGCCATTTAAAA
lib01143-Jeronym-TULV-L-E_1932	TATTCAGGATATAAACCATTGATTGTAAAGTTTTTTGAAAGGCCATTTAAAAGTGCACTTGACGTGTACTTGTACACTAT
lib01143-Jeronym-TULV-L-E_1960	AGTTTTTTGAAAGGCCATTTAAAAGTGCACTTGACGTGTACTTGTACACTATTATAAAAACACTACTTGTAAGCCTTGCA
lib01143-Jeronym-TULV-L-E_1988	ACTTGACGTGTACTTGTACACTATTATAAAAACACTACTTGTAAGCCTTGCACAGAATAATAAAATCCGTTTTTATTCAA
lib01143-Jeronym-TULV-L-E_2016	AAAACACTACTTGTAAGCCTTGCACAGAATAATAAAATCCGTTTTTATTCAAAGGTTAGGCTATTAGGGCTTACAGTGGA
lib01143-Jeronym-TULV-L-E_2044	ATAATAAAATCCGTTTTTATTCAAAGGTTAGGCTATTAGGGCTTACAGTGGATCAATCAACCATTGGTGCAAGTGGAGTT
lib01143-Jeronym-TULV-L-E_2072	TAGGCTATTAGGGCTTACAGTGGATCAATCAACCATTGGTGCAAGTGGAGTTTATCCTTCATTAATGTCAAGAGTAGTTT
lib01143-Jeronym-TULV-L-E_2100	TCAACCATTGGTGCAAGTGGAGTTTATCCTTCATTAATGTCAAGAGTAGTTTATAAACATTATAAGAGTTTAATCTCAGA
lib01143-Jeronym-TULV-L-E_2128	CTTCATTAATGTCAAGAGTAGTTTATAAACATTATAAGAGTTTAATCTCAGAGGCAACCACCTGTTTCTTCTTATTTGAA
lib01143-Jeronym-TULV-L-E_2156	ACATTATAAGAGTTTAATCTCAGAGGCAACCACCTGTTTCTTCTTATTTGAAAAAGGCCTTCATGGAAATCTAACTGAAG
lib01143-Jeronym-TULV-L-E_2184	ACCACCTGTTTCTTCTTATTTGAAAAAGGCCTTCATGGAAATCTAACTGAAGAAGCAAAGATACACTTAGAGACAGTTGA
lib01143-Jeronym-TULV-L-E_2212	GCCTTCATGGAAATCTAACTGAAGAAGCAAAGATACACTTAGAGACAGTTGAATGGGCTAGGAAATTTAGTGATAAAGAA
lib01143-Jeronym-TULV-L-E_2240	AAAGATACACTTAGAGACAGTTGAATGGGCTAGGAAATTTAGTGATAAAGAAAAGGCCTATGGTGCGTACATAATGGAAG
lib01143-Jeronym-TULV-L-E_2268	GCTAGGAAATTTAGTGATAAAGAAAAGGCCTATGGTGCGTACATAATGGAAGAAGGCTATACAATAAAGGATGTAGTGGA
lib01143-Jeronym-TULV-L-E_2296	CCTATGGTGCGTACATAATGGAAGAAGGCTATACAATAAAGGATGTAGTGGATGGTAATATTCCTGTAGAGCAACAATTA
lib01143-Jeronym-TULV-L-E_2324	CTATACAATAAAGGATGTAGTGGATGGTAATATTCCTGTAGAGCAACAATTATTTTGTCAAGAAGTCGTAGAGTTGTCTG
lib01143-Jeronym-TULV-L-E_2352	AATATTCCTGTAGAGCAACAATTATTTTGTCAAGAAGTCGTAGAGTTGTCTGCAATGGAGCTAAATACATACTTGGAAGC
lib01143-Jeronym-TULV-L-E_2380	GTCAAGAAGTCGTAGAGTTGTCTGCAATGGAGCTAAATACATACTTGGAAGCCAAGTCGCAAGTAATGGCAGCCAATATA
lib01143-Jeronym-TULV-L-E_2408	GGAGCTAAATACATACTTGGAAGCCAAGTCGCAAGTAATGGCAGCCAATATAATGAACAAACACTGGGACCGCCCTTATT
lib01143-Jeronym-TULV-L-E_2436	TCGCAAGTAATGGCAGCCAATATAATGAACAAACACTGGGACCGCCCTTATTTTAGCCAAACAAGGAATATCAGCCTAAA
lib01143-Jeronym-TULV-L-E_2464	ACAAACACTGGGACCGCCCTTATTTTAGCCAAACAAGGAATATCAGCCTAAAAGGTATGTCAGGTGCATTACAAGAGGAT
lib01143-Jeronym-TULV-L-E_2492	CCAAACAAGGAATATCAGCCTAAAAGGTATGTCAGGTGCATTACAAGAGGATGGTCATTTATCAGCTAGTGTAACATTGA
lib01143-Jeronym-TULV-L-E_2520	ATGTCAGGTGCATTACAAGAGGATGGTCATTTATCAGCTAGTGTAACATTGATTGAAGCAATACGTTTCTTGAATCAGTC
lib01143-Jeronym-TULV-L-E_2548	ATTTATCAGCTAGTGTAACATTGATTGAAGCAATACGTTTCTTGAATCAGTCCCAACAAAATCCCTCAGTGTTAGAGATG
lib01143-Jeronym-TULV-L-E_2576	AGCAATACGTTTCTTGAATCAGTCCCAACAAAATCCCTCAGTGTTAGAGATGTATGAACAAACTAAGAGACAGAAGGCTA
lib01143-Jeronym-TULV-L-E_2604	CAAAATCCCTCAGTGTTAGAGATGTATGAACAAACTAAGAGACAGAAGGCTATGGCACGGATCGTTAGGAAGTATCAGAG
lib01143-Jeronym-TULV-L-E_2632	AACAAACTAAGAGACAGAAGGCTATGGCACGGATCGTTAGGAAGTATCAGAGAACAGAAGCTGATCGTGGTTTCTTTATA
lib01143-Jeronym-TULV-L-E_2660	ACGGATCGTTAGGAAGTATCAGAGAACAGAAGCTGATCGTGGTTTCTTTATAACCACCTTACCAACTCGAGTGAGATTAG
lib01143-Jeronym-TULV-L-E_2688	GAAGCTGATCGTGGTTTCTTTATAACCACCTTACCAACTCGAGTGAGATTAGAAATTATAGAAGATTACTTTGATGCAAT
lib01143-Jeronym-TULV-L-E_2716	CCTTACCAACTCGAGTGAGATTAGAAATTATAGAAGATTACTTTGATGCAATAGCTAAGGTAGTTCCTGAGGAGTATATA
lib01143-Jeronym-TULV-L-E_2744	TATAGAAGATTACTTTGATGCAATAGCTAAGGTAGTTCCTGAGGAGTATATATCATATGGAGGGGAGCGAAAAATATTAA
lib01143-Jeronym-TULV-L-E_2772	AAGGTAGTTCCTGAGGAGTATATATCATATGGAGGGGAGCGAAAAATATTAAATATCCAACAGGCTCTTGAAAAGGCATT
lib01143-Jeronym-TULV-L-E_2800	ATGGAGGGGAGCGAAAAATATTAAATATCCAACAGGCTCTTGAAAAGGCATTGAGGTGGGCTTCAGGTGAAAGTGAGATC
lib01143-Jeronym-TULV-L-E_2828	CCAACAGGCTCTTGAAAAGGCATTGAGGTGGGCTTCAGGTGAAAGTGAGATCCAAATTAGTATGGGACAGGTCATTAAAC
lib01143-Jeronym-TULV-L-E_2856	TGGGCTTCAGGTGAAAGTGAGATCCAAATTAGTATGGGACAGGTCATTAAACTAAAAAGAAAATTAATGTATGTTAGTGC
lib01143-Jeronym-TULV-L-E_2884	TTAGTATGGGACAGGTCATTAAACTAAAAAGAAAATTAATGTATGTTAGTGCAGATGCAACAAAGTGGTCCCCAGGGGAC
lib01143-Jeronym-TULV-L-E_2912	AAGAAAATTAATGTATGTTAGTGCAGATGCAACAAAGTGGTCCCCAGGGGACAATTCAGCAAAATTCCGGAGATTCACTC
lib01143-Jeronym-TULV-L-E_2940	GCAACAAAGTGGTCCCCAGGGGACAATTCAGCAAAATTCCGGAGATTCACTCAGGCATTGCATGATGGTTTACGAGATGA
lib01143-Jeronym-TULV-L-E_2968	CAGCAAAATTCCGGAGATTCACTCAGGCATTGCATGATGGTTTACGAGATGATAAATTAAAAAGGTGTGTAGTGGATGCT
lib01143-Jeronym-TULV-L-E_2996	ATTGCATGATGGTTTACGAGATGATAAATTAAAAAGGTGTGTAGTGGATGCTCTGCGGAATATATATGAGACTGATTTTT
lib01143-Jeronym-TULV-L-E_3024	TTAAAAAGGTGTGTAGTGGATGCTCTGCGGAATATATATGAGACTGATTTTTTTATGTCTAGAAAGCTGCATAGATACAT
lib01143-Jeronym-TULV-L-E_3052	GGAATATATATGAGACTGATTTTTTTATGTCTAGAAAGCTGCATAGATACATTGATGGTATGGACGATTTGTCTGAATTT
lib01143-Jeronym-TULV-L-E_3080	GTCTAGAAAGCTGCATAGATACATTGATGGTATGGACGATTTGTCTGAATTTGTAGAAGATTTCTTGTCATTCTTTCCGA
lib01143-Jeronym-TULV-L-E_3108	GGTATGGACGATTTGTCTGAATTTGTAGAAGATTTCTTGTCATTCTTTCCGAATAAGGTGTCTGCTGCAATAAAAGGAAA
lib01143-Jeronym-TULV-L-E_3136	AAGATTTCTTGTCATTCTTTCCGAATAAGGTGTCTGCTGCAATAAAAGGAAACTGGCTTCAAGGAAATCTAAATAAATGC
lib01143-Jeronym-TULV-L-E_3164	GGTGTCTGCTGCAATAAAAGGAAACTGGCTTCAAGGAAATCTAAATAAATGCTCATCATTATTTGGTGCTGCAGTTTCCC
lib01143-Jeronym-TULV-L-E_3192	CTTCAAGGAAATCTAAATAAATGCTCATCATTATTTGGTGCTGCAGTTTCCCTGCTATTTAGGAAAATTTGGAGTCTTCT
lib01143-Jeronym-TULV-L-E_3220	CATTATTTGGTGCTGCAGTTTCCCTGCTATTTAGGAAAATTTGGAGTCTTCTTTACCCAGAATTGGACTGCTTCTTTGAA
lib01143-Jeronym-TULV-L-E_3248	ATTTAGGAAAATTTGGAGTCTTCTTTACCCAGAATTGGACTGCTTCTTTGAATTTGCACACCACTCTGATGATGCATTGT
lib01143-Jeronym-TULV-L-E_3276	CCAGAATTGGACTGCTTCTTTGAATTTGCACACCACTCTGATGATGCATTGTTTATCTATGGCTACCTTGAACCTACTGA
lib01143-Jeronym-TULV-L-E_3304	CACACCACTCTGATGATGCATTGTTTATCTATGGCTACCTTGAACCTACTGATGATGGAACTGAGTGGTTCAGGTTTGTG
lib01143-Jeronym-TULV-L-E_3332	CTATGGCTACCTTGAACCTACTGATGATGGAACTGAGTGGTTCAGGTTTGTGACACAACAAATACAGGCCGGGAATCTTC
lib01143-Jeronym-TULV-L-E_3360	GGAACTGAGTGGTTCAGGTTTGTGACACAACAAATACAGGCCGGGAATCTTCACTGGTATGCTGTTAATCAAGAGATGTG
lib01143-Jeronym-TULV-L-E_3388	AACAAATACAGGCCGGGAATCTTCACTGGTATGCTGTTAATCAAGAGATGTGGAAAAGTATGTTTAACCTCCATGAACAC
lib01143-Jeronym-TULV-L-E_3416	GTATGCTGTTAATCAAGAGATGTGGAAAAGTATGTTTAACCTCCATGAACACATCTTATTGATGGGCTCCATTAAGATAT
lib01143-Jeronym-TULV-L-E_3444	AGTATGTTTAACCTCCATGAACACATCTTATTGATGGGCTCCATTAAGATATCACCTAAGAAAACTACTGTATCCCCAAC
lib01143-Jeronym-TULV-L-E_3472	TATTGATGGGCTCCATTAAGATATCACCTAAGAAAACTACTGTATCCCCAACTAATGCAGAATTCTTGTCAACATTCTTT
lib01143-Jeronym-TULV-L-E_3500	TAAGAAAACTACTGTATCCCCAACTAATGCAGAATTCTTGTCAACATTCTTTGAAGGGTGTGCAGTTTCAATTCCTTTCA
lib01143-Jeronym-TULV-L-E_3528	GCAGAATTCTTGTCAACATTCTTTGAAGGGTGTGCAGTTTCAATTCCTTTCATAAAAATATTATTGGGCTCTTTGTCTGA
lib01143-Jeronym-TULV-L-E_3556	GGTGTGCAGTTTCAATTCCTTTCATAAAAATATTATTGGGCTCTTTGTCTGATTTACCTGGGTTAGGTTATTTTGATGAT
lib01143-Jeronym-TULV-L-E_3584	AATATTATTGGGCTCTTTGTCTGATTTACCTGGGTTAGGTTATTTTGATGATTTGGCTGCTGCACAGAGTAGATGTGTTA
lib01143-Jeronym-TULV-L-E_3612	CCTGGGTTAGGTTATTTTGATGATTTGGCTGCTGCACAGAGTAGATGTGTTAAAGCACTTGACATGGGAGCATGTCCTCA
lib01143-Jeronym-TULV-L-E_3640	CTGCTGCACAGAGTAGATGTGTTAAAGCACTTGACATGGGAGCATGTCCTCAATTGGCACAGCTAGGCATTGTTTTGTGC
lib01143-Jeronym-TULV-L-E_3668	ACTTGACATGGGAGCATGTCCTCAATTGGCACAGCTAGGCATTGTTTTGTGCACAAGTAAAGTTGAACGGTTATATGGTA
lib01143-Jeronym-TULV-L-E_3696	GCACAGCTAGGCATTGTTTTGTGCACAAGTAAAGTTGAACGGTTATATGGTACAGCTACAGGAATGGTAAATAATCCAAC
lib01143-Jeronym-TULV-L-E_3724	GTAAAGTTGAACGGTTATATGGTACAGCTACAGGAATGGTAAATAATCCAACCTCTTTTTTGAAAGTAGAAAGATCATCA
lib01143-Jeronym-TULV-L-E_3752	TACAGGAATGGTAAATAATCCAACCTCTTTTTTGAAAGTAGAAAGATCATCAATACCTATCCCACTAGGTGGTGATGGCT
lib01143-Jeronym-TULV-L-E_3780	TTTTTGAAAGTAGAAAGATCATCAATACCTATCCCACTAGGTGGTGATGGCTCTATGTCAATCATGGAGCTCGCAACAGC
lib01143-Jeronym-TULV-L-E_3808	CTATCCCACTAGGTGGTGATGGCTCTATGTCAATCATGGAGCTCGCAACAGCAGGGATAGGCATGGCTGATAAGAATGTC
lib01143-Jeronym-TULV-L-E_3836	GTCAATCATGGAGCTCGCAACAGCAGGGATAGGCATGGCTGATAAGAATGTCTTAAAGAATGCATATATTTCTTTTAAAC
lib01143-Jeronym-TULV-L-E_3864	ATAGGCATGGCTGATAAGAATGTCTTAAAGAATGCATATATTTCTTTTAAACACACTAGAAGAGATAGTGATCGTTATAT
lib01143-Jeronym-TULV-L-E_3892	AGAATGCATATATTTCTTTTAAACACACTAGAAGAGATAGTGATCGTTATATATTAGGATTGTTCAAATTTCTTATGAGT
lib01143-Jeronym-TULV-L-E_3920	TAGAAGAGATAGTGATCGTTATATATTAGGATTGTTCAAATTTCTTATGAGTCTAAGTGATGATGTTTTTCAGCATGACC
lib01143-Jeronym-TULV-L-E_3948	GGATTGTTCAAATTTCTTATGAGTCTAAGTGATGATGTTTTTCAGCATGACCGGTTAGGTGAGTTTAGCTTTGTAGGTAA
lib01143-Jeronym-TULV-L-E_3976	GTGATGATGTTTTTCAGCATGACCGGTTAGGTGAGTTTAGCTTTGTAGGTAAAGTTCAGTGGAAAGTCTTTACTCCCAAA
lib01143-Jeronym-TULV-L-E_4004	AGGTGAGTTTAGCTTTGTAGGTAAAGTTCAGTGGAAAGTCTTTACTCCCAAATCAGAGTTTGAGTTTTTTGATCAATATT
lib01143-Jeronym-TULV-L-E_4032	CAGTGGAAAGTCTTTACTCCCAAATCAGAGTTTGAGTTTTTTGATCAATATTCATTGAAGTACCTGCAACTATGGACAGA
lib01143-Jeronym-TULV-L-E_4060	AGTTTGAGTTTTTTGATCAATATTCATTGAAGTACCTGCAACTATGGACAGAACAACATCCTGTTTATGACTATATCATT
lib01143-Jeronym-TULV-L-E_4088	GAAGTACCTGCAACTATGGACAGAACAACATCCTGTTTATGACTATATCATTCCGCGTGGGAGAGATAATCTATTAGTCT
lib01143-Jeronym-TULV-L-E_4116	CATCCTGTTTATGACTATATCATTCCGCGTGGGAGAGATAATCTATTAGTCTATCTAGTCAGAAAGTTAAATGATCCAAG
lib01143-Jeronym-TULV-L-E_4144	GTGGGAGAGATAATCTATTAGTCTATCTAGTCAGAAAGTTAAATGATCCAAGTATAGTGACAGCCATGACTATGCAATCA
lib01143-Jeronym-TULV-L-E_4172	AGTCAGAAAGTTAAATGATCCAAGTATAGTGACAGCCATGACTATGCAATCACCACTTCAATTAAGATTCAGGATGCAAG
lib01143-Jeronym-TULV-L-E_4200	GTGACAGCCATGACTATGCAATCACCACTTCAATTAAGATTCAGGATGCAAGCTAAACAACATATGAAAGTATGTAGATT
lib01143-Jeronym-TULV-L-E_4228	TTCAATTAAGATTCAGGATGCAAGCTAAACAACATATGAAAGTATGTAGATTAAATGGCGAGTGGGTAACATTTAGAGAG
lib01143-Jeronym-TULV-L-E_4256	ACAACATATGAAAGTATGTAGATTAAATGGCGAGTGGGTAACATTTAGAGAGGTGCTTGCAGCTGCTGACTCATTCGCAC
lib01143-Jeronym-TULV-L-E_4284	GGCGAGTGGGTAACATTTAGAGAGGTGCTTGCAGCTGCTGACTCATTCGCACAGAGTTTTAAACCGTCGCAAAGTGACAT
lib01143-Jeronym-TULV-L-E_4312	TTGCAGCTGCTGACTCATTCGCACAGAGTTTTAAACCGTCGCAAAGTGACATGGAGTTATTCCAAACCCTAGTCAATTGC
lib01143-Jeronym-TULV-L-E_4340	TTTTAAACCGTCGCAAAGTGACATGGAGTTATTCCAAACCCTAGTCAATTGCACCTTTTCAAAGGAGTATGCATGGAGGG
lib01143-Jeronym-TULV-L-E_4368	TTATTCCAAACCCTAGTCAATTGCACCTTTTCAAAGGAGTATGCATGGAGGGATTTTCTCAATGAGGTGAAATGTGAAGT
lib01143-Jeronym-TULV-L-E_4396	TTTCAAAGGAGTATGCATGGAGGGATTTTCTCAATGAGGTGAAATGTGAAGTGTTAACAACAAGACAAGTGCACAGGCCA
lib01143-Jeronym-TULV-L-E_4424	TCTCAATGAGGTGAAATGTGAAGTGTTAACAACAAGACAAGTGCACAGGCCAAAAGTTGCTAGAACATTCACAGTTAAAG
lib01143-Jeronym-TULV-L-E_4452	ACAACAAGACAAGTGCACAGGCCAAAAGTTGCTAGAACATTCACAGTTAAAGAAAGAGATCAAGCAATCCAAAATTCAAT
lib01143-Jeronym-TULV-L-E_4480	TTGCTAGAACATTCACAGTTAAAGAAAGAGATCAAGCAATCCAAAATTCAATAACAGCTGTAATTGGGTATAAGTATGCT
lib01143-Jeronym-TULV-L-E_4508	AGATCAAGCAATCCAAAATTCAATAACAGCTGTAATTGGGTATAAGTATGCTAATAAGGCTGATGAGATAAGTGATGTGT
lib01143-Jeronym-TULV-L-E_4536	GCTGTAATTGGGTATAAGTATGCTAATAAGGCTGATGAGATAAGTGATGTGTTAGATAGTGCAGTACATCCAGATTCCTT
lib01143-Jeronym-TULV-L-E_4564	AGGCTGATGAGATAAGTGATGTGTTAGATAGTGCAGTACATCCAGATTCCTTGTCAACAGATTTACAGGTGATGAGGGAA
lib01143-Jeronym-TULV-L-E_4592	TAGTGCAGTACATCCAGATTCCTTGTCAACAGATTTACAGGTGATGAGGGAAGGTGTTTATAGAGAACTAGGTTTGGATA
lib01143-Jeronym-TULV-L-E_4620	ACAGATTTACAGGTGATGAGGGAAGGTGTTTATAGAGAACTAGGTTTGGATATAAACTATCCAAATGTTCTTAAACGTGT
lib01143-Jeronym-TULV-L-E_4648	TTTATAGAGAACTAGGTTTGGATATAAACTATCCAAATGTTCTTAAACGTGTGGCTCCACTTCTGTACAAATCAGGAAAG
lib01143-Jeronym-TULV-L-E_4676	CTATCCAAATGTTCTTAAACGTGTGGCTCCACTTCTGTACAAATCAGGAAAGTCAAGAGTGGTAATAGTACAGGGAAATA
lib01143-Jeronym-TULV-L-E_4704	CCACTTCTGTACAAATCAGGAAAGTCAAGAGTGGTAATAGTACAGGGAAATATTGAGGGTACTGCAGAATCAATCTGTAG
lib01143-Jeronym-TULV-L-E_4732	GAGTGGTAATAGTACAGGGAAATATTGAGGGTACTGCAGAATCAATCTGTAGCTACTGGTTAAAGACTATGTCATTAGTT
lib01143-Jeronym-TULV-L-E_4760	GGGTACTGCAGAATCAATCTGTAGCTACTGGTTAAAGACTATGTCATTAGTTAAAACCATCAAAGTCAGGCCTAAAAAGG
lib01143-Jeronym-TULV-L-E_4788	TGGTTAAAGACTATGTCATTAGTTAAAACCATCAAAGTCAGGCCTAAAAAGGAAGTATTGAAGGCTGTATCGTTATTTAG
lib01143-Jeronym-TULV-L-E_4816	CCATCAAAGTCAGGCCTAAAAAGGAAGTATTGAAGGCTGTATCGTTATTTAGTAAAAAAGAAAAGATCGGGGATTTAACT
lib01143-Jeronym-TULV-L-E_4844	ATTGAAGGCTGTATCGTTATTTAGTAAAAAAGAAAAGATCGGGGATTTAACTCATCTTGCTGCTACAAGACTGTGTATTG
lib01143-Jeronym-TULV-L-E_4872	AAAGAAAAGATCGGGGATTTAACTCATCTTGCTGCTACAAGACTGTGTATTGATGTCTGGAGGTGGTGTAAAGCTAATGA
lib01143-Jeronym-TULV-L-E_4900	TTGCTGCTACAAGACTGTGTATTGATGTCTGGAGGTGGTGTAAAGCTAATGAACAAGATCCTAAGGCATGGTTAGGTGCT
lib01143-Jeronym-TULV-L-E_4928	CTGGAGGTGGTGTAAAGCTAATGAACAAGATCCTAAGGCATGGTTAGGTGCTCTATATTTTGAAGGTAGAACCTTGATGC
lib01143-Jeronym-TULV-L-E_4956	GATCCTAAGGCATGGTTAGGTGCTCTATATTTTGAAGGTAGAACCTTGATGCAATGGGTAGATGTGTTTCTTGATAAAGG
lib01143-Jeronym-TULV-L-E_4984	ATTTTGAAGGTAGAACCTTGATGCAATGGGTAGATGTGTTTCTTGATAAAGGTGTAGTCCCAGTTGATCCGGAAATTCAA
lib01143-Jeronym-TULV-L-E_5012	GGTAGATGTGTTTCTTGATAAAGGTGTAGTCCCAGTTGATCCGGAAATTCAATGTATGGGATTAATGATTTATGATCTAA
lib01143-Jeronym-TULV-L-E_5040	GTCCCAGTTGATCCGGAAATTCAATGTATGGGATTAATGATTTATGATCTAACTGGACAGAAGAATTTACTACAAATGCA
lib01143-Jeronym-TULV-L-E_5068	TGGGATTAATGATTTATGATCTAACTGGACAGAAGAATTTACTACAAATGCAGGCTAACAGAAGGGCCTATTCTGGTAAG
lib01143-Jeronym-TULV-L-E_5096	ACAGAAGAATTTACTACAAATGCAGGCTAACAGAAGGGCCTATTCTGGTAAGCAGTATGATGCTTATTGTGTCCAAACAT
lib01143-Jeronym-TULV-L-E_5124	AACAGAAGGGCCTATTCTGGTAAGCAGTATGATGCTTATTGTGTCCAAACATATAATGAGGAGACTAAATTGTATGAGGG
lib01143-Jeronym-TULV-L-E_5152	ATGATGCTTATTGTGTCCAAACATATAATGAGGAGACTAAATTGTATGAGGGGGATTTGAGGGTAACATTTAATTTTGGA
lib01143-Jeronym-TULV-L-E_5180	TGAGGAGACTAAATTGTATGAGGGGGATTTGAGGGTAACATTTAATTTTGGAATTGACTGTGCTCGCTTGGAGATTTTTT
lib01143-Jeronym-TULV-L-E_5208	TTGAGGGTAACATTTAATTTTGGAATTGACTGTGCTCGCTTGGAGATTTTTTGGGATAAGCAGGATTACTTATTAGAGAC
lib01143-Jeronym-TULV-L-E_5236	ACTGTGCTCGCTTGGAGATTTTTTGGGATAAGCAGGATTACTTATTAGAGACATCAATAACCCAGAGGCATGTTCTAAAG
lib01143-Jeronym-TULV-L-E_5264	TAAGCAGGATTACTTATTAGAGACATCAATAACCCAGAGGCATGTTCTAAAGATCTTGATGGAAGAAGTGACAAAAGAAT
lib01143-Jeronym-TULV-L-E_5292	ATAACCCAGAGGCATGTTCTAAAGATCTTGATGGAAGAAGTGACAAAAGAATTGTTAAGGTGTGGAATGAGATTTAAGAC
lib01143-Jeronym-TULV-L-E_5320	TGATGGAAGAAGTGACAAAAGAATTGTTAAGGTGTGGAATGAGATTTAAGACTGAACAAGTAAATTCTTCTAGAAGTGTT
lib01143-Jeronym-TULV-L-E_5348	AAGGTGTGGAATGAGATTTAAGACTGAACAAGTAAATTCTTCTAGAAGTGTTGTTCTTTTCAAAACTGATGCAGGCTTTG
lib01143-Jeronym-TULV-L-E_5376	CAAGTAAATTCTTCTAGAAGTGTTGTTCTTTTCAAAACTGATGCAGGCTTTGAATGGGGTAAGCCCAATATCCCTTGTAT
lib01143-Jeronym-TULV-L-E_5404	TTTTCAAAACTGATGCAGGCTTTGAATGGGGTAAGCCCAATATCCCTTGTATTGTGTTCAGAAACTGTGCACTACGCACT
lib01143-Jeronym-TULV-L-E_5432	GGGTAAGCCCAATATCCCTTGTATTGTGTTCAGAAACTGTGCACTACGCACTGGACTTAGAGTGCGTCATCCTATTAATA
lib01143-Jeronym-TULV-L-E_5460	TTCAGAAACTGTGCACTACGCACTGGACTTAGAGTGCGTCATCCTATTAATAAATCATTTACTATTACCATACAAGCAGG
lib01143-Jeronym-TULV-L-E_5488	TTAGAGTGCGTCATCCTATTAATAAATCATTTACTATTACCATACAAGCAGGTGGTTTTCGGGCGATGGCACAACTTGAT
lib01143-Jeronym-TULV-L-E_5516	ATTTACTATTACCATACAAGCAGGTGGTTTTCGGGCGATGGCACAACTTGATGAGGAAAATCCAAGATTTCTTTTGGCAC
lib01143-Jeronym-TULV-L-E_5544	TTTCGGGCGATGGCACAACTTGATGAGGAAAATCCAAGATTTCTTTTGGCACATGCTTATCATAATTTAAAAGACATTAG
lib01143-Jeronym-TULV-L-E_5572	AAAATCCAAGATTTCTTTTGGCACATGCTTATCATAATTTAAAAGACATTAGGTACCAAGCATTACAAGCTATAGGGAAC
lib01143-Jeronym-TULV-L-E_5600	TTATCATAATTTAAAAGACATTAGGTACCAAGCATTACAAGCTATAGGGAACATATGGTTTAAAACACAACAGCATAAAT
lib01143-Jeronym-TULV-L-E_5628	CAAGCATTACAAGCTATAGGGAACATATGGTTTAAAACACAACAGCATAAATTATTTATAAATCCCATTATTTCTGCAGG
lib01143-Jeronym-TULV-L-E_5656	GGTTTAAAACACAACAGCATAAATTATTTATAAATCCCATTATTTCTGCAGGGCTCCTAGAGAACTTTATGAAAGGATTG
lib01143-Jeronym-TULV-L-E_5684	TATAAATCCCATTATTTCTGCAGGGCTCCTAGAGAACTTTATGAAAGGATTGCCTGCAGCTATTCCACCTGCGGCTTATT
lib01143-Jeronym-TULV-L-E_5712	CTAGAGAACTTTATGAAAGGATTGCCTGCAGCTATTCCACCTGCGGCTTATTCATTGATCATGAACAAGGCTAAGATTTC
lib01143-Jeronym-TULV-L-E_5740	CAGCTATTCCACCTGCGGCTTATTCATTGATCATGAACAAGGCTAAGATTTCAGTGGATTTATTCATGTTTAATGAATTA
lib01143-Jeronym-TULV-L-E_5768	GATCATGAACAAGGCTAAGATTTCAGTGGATTTATTCATGTTTAATGAATTACTTGCTCTAATAAACCCACAAAATGTAT
lib01143-Jeronym-TULV-L-E_5796	GATTTATTCATGTTTAATGAATTACTTGCTCTAATAAACCCACAAAATGTATTAAATTTAGAAACAAGTGAAGGATATAG
lib01143-Jeronym-TULV-L-E_5824	CTCTAATAAACCCACAAAATGTATTAAATTTAGAAACAAGTGAAGGATATAGTACTGTATCAACCATTTCAAGCACACAA
lib01143-Jeronym-TULV-L-E_5852	TTTAGAAACAAGTGAAGGATATAGTACTGTATCAACCATTTCAAGCACACAATGGTCTGAAGAGGTGAGTTTGGTTATGG
lib01143-Jeronym-TULV-L-E_5880	GTATCAACCATTTCAAGCACACAATGGTCTGAAGAGGTGAGTTTGGTTATGGATGATAGTGATGATGAAGATCAACCTGA
lib01143-Jeronym-TULV-L-E_5908	CTGAAGAGGTGAGTTTGGTTATGGATGATAGTGATGATGAAGATCAACCTGATTATACAATTGATTTAGATGATATTGAT
lib01143-Jeronym-TULV-L-E_5936	TAGTGATGATGAAGATCAACCTGATTATACAATTGATTTAGATGATATTGATTTTGAAACAATTGATTTAAAAGAAGACA
lib01143-Jeronym-TULV-L-E_5964	ACAATTGATTTAGATGATATTGATTTTGAAACAATTGATTTAAAAGAAGACATTGAGCATTTTTTGCAAGATGAATCTGC
lib01143-Jeronym-TULV-L-E_5992	AAACAATTGATTTAAAAGAAGACATTGAGCATTTTTTGCAAGATGAATCTGCATATACTGGTGATTTGTTAATACAGACT
lib01143-Jeronym-TULV-L-E_6020	GCATTTTTTGCAAGATGAATCTGCATATACTGGTGATTTGTTAATACAGACTGATGACACTGAGATAAAAAGGCTAAGGG
lib01143-Jeronym-TULV-L-E_6048	ACTGGTGATTTGTTAATACAGACTGATGACACTGAGATAAAAAGGCTAAGGGGAATGACAAGAATACTAGAGCCTATAAA
lib01143-Jeronym-TULV-L-E_6076	ACACTGAGATAAAAAGGCTAAGGGGAATGACAAGAATACTAGAGCCTATAAAATTAATAAAAAGTTGGGTCTCAAAGGGT
lib01143-Jeronym-TULV-L-E_6104	GACAAGAATACTAGAGCCTATAAAATTAATAAAAAGTTGGGTCTCAAAGGGTCTCTCAATTGAGAAAGTTTACAGTCCTG
lib01143-Jeronym-TULV-L-E_6132	ATAAAAAGTTGGGTCTCAAAGGGTCTCTCAATTGAGAAAGTTTACAGTCCTGTCGGTATTATCTTGATGGCTAGGTATAT
lib01143-Jeronym-TULV-L-E_6160	CAATTGAGAAAGTTTACAGTCCTGTCGGTATTATCTTGATGGCTAGGTATATGTCTAAGCATTATGACTTTAATAAAGCT
lib01143-Jeronym-TULV-L-E_6188	TATTATCTTGATGGCTAGGTATATGTCTAAGCATTATGACTTTAATAAAGCTCCATTATCACTGTTAAATCCTTATGATT
lib01143-Jeronym-TULV-L-E_6216	AAGCATTATGACTTTAATAAAGCTCCATTATCACTGTTAAATCCTTATGATTTGACAGAATTTGAGAGCATTGTTAAGGG
lib01143-Jeronym-TULV-L-E_6244	TATCACTGTTAAATCCTTATGATTTGACAGAATTTGAGAGCATTGTTAAGGGCTGGGGTGAGTGTGTAAATGATAGGTTT
lib01143-Jeronym-TULV-L-E_6272	AGAATTTGAGAGCATTGTTAAGGGCTGGGGTGAGTGTGTAAATGATAGGTTTATTGAGTATGATCATGAAGCAGAGAGAA
lib01143-Jeronym-TULV-L-E_6300	GGTGAGTGTGTAAATGATAGGTTTATTGAGTATGATCATGAAGCAGAGAGAAAAGTCAGGGATGAAAAAATACAACCAGA
lib01143-Jeronym-TULV-L-E_6328	AGTATGATCATGAAGCAGAGAGAAAAGTCAGGGATGAAAAAATACAACCAGAAGATGTTCTTCCGGACTCCCTTTTCTCT
lib01143-Jeronym-TULV-L-E_6356	CAGGGATGAAAAAATACAACCAGAAGATGTTCTTCCGGACTCCCTTTTCTCTTTTAGACATGCTGATATTCTTCTTAGGA
lib01143-Jeronym-TULV-L-E_6384	GTTCTTCCGGACTCCCTTTTCTCTTTTAGACATGCTGATATTCTTCTTAGGAGGTTGTTCCCTAAGGATTCAGCTGCTTC
lib01143-Jeronym-TULV-L-E_6412	GACATGCTGATATTCTTCTTAGGAGGTTGTTCCCTAAGGATTCAGCTGCTTCATTTTATTAATAATGAGTACTATTTGTT
lib01143-Jeronym-TULV-L-E_6424	TTCTTCTTAGGAGGTTGTTCCCTAAGGATTCAGCTGCTTCATTTTATTAATAATGAGTACTATTTGTTGCTCTTTTCTCG
MarDGb22-German-border-TULV-L-E_39	ACAGAGATCCACAATAGAATGAGGGAATGTGTTCCAGGAGAGGTTTCTGCAGTAGAGTGCCTGGACCTACTAGATAGGTT
MarDGb22-German-border-TULV-L-E_67	GTGTTCCAGGAGAGGTTTCTGCAGTAGAGTGCCTGGACCTACTAGATAGGTTTTATGCTGTAAGACATGATGTTGTGGAT
MarDGb22-German-border-TULV-L-E_95	GTGCCTGGACCTACTAGATAGGTTTTATGCTGTAAGACATGATGTTGTGGATCAGATGATAAAGCATGACTGGTCTGACA
MarDGb22-German-border-TULV-L-E_123	GCTGTAAGACATGATGTTGTGGATCAGATGATAAAGCATGACTGGTCTGACAATAAAGACAAAGAACAGCCCATAGGTCA
MarDGb22-German-border-TULV-L-E_151	TGATAAAGCATGACTGGTCTGACAATAAAGACAAAGAACAGCCCATAGGTCATGTCCTGTTAATGGCAGGAGTGCCAAAT
MarDGb22-German-border-TULV-L-E_179	AGACAAAGAACAGCCCATAGGTCATGTCCTGTTAATGGCAGGAGTGCCAAATGAGGTCATACAAGGTATGGAGAAGAAAA
MarDGb22-German-border-TULV-L-E_207	CTGTTAATGGCAGGAGTGCCAAATGAGGTCATACAAGGTATGGAGAAGAAAATCATACCTGGAAGTCCTAGCGGGCAGAT
MarDGb22-German-border-TULV-L-E_235	TCATACAAGGTATGGAGAAGAAAATCATACCTGGAAGTCCTAGCGGGCAGATCTTAAGGTCATTTTTTAAGATGACACCA
MarDGb22-German-border-TULV-L-E_263	ACCTGGAAGTCCTAGCGGGCAGATCTTAAGGTCATTTTTTAAGATGACACCAGATAATTACAAGATCACAGGGAGCCTGA
MarDGb22-German-border-TULV-L-E_291	AGGTCATTTTTTAAGATGACACCAGATAATTACAAGATCACAGGGAGCCTGATTGAATTTATCGAGGTGACAGTAACAGC
MarDGb22-German-border-TULV-L-E_319	ATTACAAGATCACAGGGAGCCTGATTGAATTTATCGAGGTGACAGTAACAGCTGATGTGGCAAGAGGAACACGTGAAAAG
MarDGb22-German-border-TULV-L-E_347	ATTTATCGAGGTGACAGTAACAGCTGATGTGGCAAGAGGAACACGTGAAAAGTTCTTAAAATATCAAGCAGGCTTAGAGT
MarDGb22-German-border-TULV-L-E_375	GTGGCAAGAGGAACACGTGAAAAGTTCTTAAAATATCAAGCAGGCTTAGAGTACATAGAGCAGTTATTGCATCAGGAGTC
MarDGb22-German-border-TULV-L-E_403	TAAAATATCAAGCAGGCTTAGAGTACATAGAGCAGTTATTGCATCAGGAGTCAGAACGAGGTAATCTACCAGGTGGTTAT
MarDGb22-German-border-TULV-L-E_431	AGAGCAGTTATTGCATCAGGAGTCAGAACGAGGTAATCTACCAGGTGGTTATAGAATAAAATTTGATGTAGTGGCAGTGA
MarDGb22-German-border-TULV-L-E_459	CGAGGTAATCTACCAGGTGGTTATAGAATAAAATTTGATGTAGTGGCAGTGAGGACTGATGGTTCAAATATATCAACGCA
MarDGb22-German-border-TULV-L-E_487	TAAAATTTGATGTAGTGGCAGTGAGGACTGATGGTTCAAATATATCAACGCAATGGCCCAGTCAAAGAAATGAAGGTGTT
MarDGb22-German-border-TULV-L-E_515	TGATGGTTCAAATATATCAACGCAATGGCCCAGTCAAAGAAATGAAGGTGTTGTTCAAACAATGAGATTAATTCAGGCAG
MarDGb22-German-border-TULV-L-E_543	CCCAGTCAAAGAAATGAAGGTGTTGTTCAAACAATGAGATTAATTCAGGCAGATATCAATTATGTAAGGGAACACTTAAT
MarDGb22-German-border-TULV-L-E_571	AAACAATGAGATTAATTCAGGCAGATATCAATTATGTAAGGGAACACTTAATAAAAAATGAAGAAAGATCAGCATTAGAA
MarDGb22-German-border-TULV-L-E_599	CAATTATGTAAGGGAACACTTAATAAAAAATGAAGAAAGATCAGCATTAGAAGCCATGTTCAATCTTAAATTCCATGTCA
MarDGb22-German-border-TULV-L-E_627	AATGAAGAAAGATCAGCATTAGAAGCCATGTTCAATCTTAAATTCCATGTCAGTGGGCCTAAAGCTAGGACCTTTGATAT
MarDGb22-German-border-TULV-L-E_655	TGTTCAATCTTAAATTCCATGTCAGTGGGCCTAAAGCTAGGACCTTTGATATTCCCGATTATCGGCCCCAGCAACTATGT
MarDGb22-German-border-TULV-L-E_683	GCCTAAAGCTAGGACCTTTGATATTCCCGATTATCGGCCCCAGCAACTATGTAACCCAAATATAGACAATCTCTTAAATT
MarDGb22-German-border-TULV-L-E_711	GATTATCGGCCCCAGCAACTATGTAACCCAAATATAGACAATCTCTTAAATTACTGTAAAAACTGGTTGACACGGGTTTT
MarDGb22-German-border-TULV-L-E_739	CAAATATAGACAATCTCTTAAATTACTGTAAAAACTGGTTGACACGGGTTTTTGAATTTGCCTTTGATGAGGTTAAAGGG
MarDGb22-German-border-TULV-L-E_767	TAAAAACTGGTTGACACGGGTTTTTGAATTTGCCTTTGATGAGGTTAAAGGGCAGAGAGTTTTTAACATATTTGAAGCAG
MarDGb22-German-border-TULV-L-E_795	TTTGCCTTTGATGAGGTTAAAGGGCAGAGAGTTTTTAACATATTTGAAGCAGAAGAAATTAAGCATAAAGAAAGGTATAA
MarDGb22-German-border-TULV-L-E_823	GAGTTTTTAACATATTTGAAGCAGAAGAAATTAAGCATAAAGAAAGGTATAATCCATCGCGCAAACCAAGAAATTTTTTA
MarDGb22-German-border-TULV-L-E_851	AATTAAGCATAAAGAAAGGTATAATCCATCGCGCAAACCAAGAAATTTTTTATTAATACAAGGGACTGTCCAAGGCCCTT
MarDGb22-German-border-TULV-L-E_879	TCGCGCAAACCAAGAAATTTTTTATTAATACAAGGGACTGTCCAAGGCCCTTTTTTTTTCTCAACTATAGCATCAGATCA
MarDGb22-German-border-TULV-L-E_907	TACAAGGGACTGTCCAAGGCCCTTTTTTTTTCTCAACTATAGCATCAGATCAATACGATACAAAAGTTGGCTGCTTAGAA
MarDGb22-German-border-TULV-L-E_935	TTTCTCAACTATAGCATCAGATCAATACGATACAAAAGTTGGCTGCTTAGAAATATTAAAAAATCATCCTGAGACACCGA
MarDGb22-German-border-TULV-L-E_963	GATACAAAAGTTGGCTGCTTAGAAATATTAAAAAATCATCCTGAGACACCGATACAAATTTTAGCTAGGGATATGGCATT
MarDGb22-German-border-TULV-L-E_991	TAAAAAATCATCCTGAGACACCGATACAAATTTTAGCTAGGGATATGGCATTGAAATATATAATGTTGGATAAAGATGAC
MarDGb22-German-border-TULV-L-E_1019	AATTTTAGCTAGGGATATGGCATTGAAATATATAATGTTGGATAAAGATGACCTTATAAACTATTATAACCCTAGAGCAT
MarDGb22-German-border-TULV-L-E_1047	TATATAATGTTGGATAAAGATGACCTTATAAACTATTATAACCCTAGAGCATATTTTAAACAAACAGCCAATATAAAAGA
MarDGb22-German-border-TULV-L-E_1075	TAAACTATTATAACCCTAGAGCATATTTTAAACAAACAGCCAATATAAAAGAACCAGGCACTTTCAAGCTAAATTTATCA
MarDGb22-German-border-TULV-L-E_1103	TAAACAAACAGCCAATATAAAAGAACCAGGCACTTTCAAGCTAAATTTATCATCAATGGATCCTAAAGCCAAGGCACTGC
MarDGb22-German-border-TULV-L-E_1131	GGCACTTTCAAGCTAAATTTATCATCAATGGATCCTAAAGCCAAGGCACTGCTGGATGTTATTTCAAAGAACTCTAAAAA
MarDGb22-German-border-TULV-L-E_1159	TGGATCCTAAAGCCAAGGCACTGCTGGATGTTATTTCAAAGAACTCTAAAAAAGGTGTTTTTGGTGAGGTGATTGATAGT
MarDGb22-German-border-TULV-L-E_1187	TGTTATTTCAAAGAACTCTAAAAAAGGTGTTTTTGGTGAGGTGATTGATAGTATAGAAATAAGCAGTCTAATACAGCAAA
MarDGb22-German-border-TULV-L-E_1215	GTTTTTGGTGAGGTGATTGATAGTATAGAAATAAGCAGTCTAATACAGCAAAACGAGTGTTCTAAAGTCATAGAAAAGAT
MarDGb22-German-border-TULV-L-E_1243	AAATAAGCAGTCTAATACAGCAAAACGAGTGTTCTAAAGTCATAGAAAAGATTTTATCTGATTTAGAAATTAATGTTGGT
MarDGb22-German-border-TULV-L-E_1271	GTGTTCTAAAGTCATAGAAAAGATTTTATCTGATTTAGAAATTAATGTTGGTGAAACAAGCCAAGGTTTGGAGAATCCCA
MarDGb22-German-border-TULV-L-E_1299	TCTGATTTAGAAATTAATGTTGGTGAAACAAGCCAAGGTTTGGAGAATCCCAAGAGAACAACAGGTGTTGATGATATATT
MarDGb22-German-border-TULV-L-E_1327	CAAGCCAAGGTTTGGAGAATCCCAAGAGAACAACAGGTGTTGATGATATATTAAAGAAATTTTATGATAATGAATTGGTT
MarDGb22-German-border-TULV-L-E_1355	AACAACAGGTGTTGATGATATATTAAAGAAATTTTATGATAATGAATTGGTTAAATACATGTTGCATATAGTAAGAAAAA
MarDGb22-German-border-TULV-L-E_1383	AAATTTTATGATAATGAATTGGTTAAATACATGTTGCATATAGTAAGAAAAACAACGGCTTGGCATATGGGGCACCTATT
MarDGb22-German-border-TULV-L-E_1411	ACATGTTGCATATAGTAAGAAAAACAACGGCTTGGCATATGGGGCACCTATTGAGAGATATAACAGAATGTCTAATTGCA
MarDGb22-German-border-TULV-L-E_1439	GGCTTGGCATATGGGGCACCTATTGAGAGATATAACAGAATGTCTAATTGCACATGCTGGCTTAAAAAGGTCAAAGTATT
MarDGb22-German-border-TULV-L-E_1467	GATATAACAGAATGTCTAATTGCACATGCTGGCTTAAAAAGGTCAAAGTATTGGTCTATACATGGGTTTTCACACGGCGG
MarDGb22-German-border-TULV-L-E_1495	CTGGCTTAAAAAGGTCAAAGTATTGGTCTATACATGGGTTTTCACACGGCGGGATATTACTAATGATTCTACCATCAAAA
MarDGb22-German-border-TULV-L-E_1509	TCAAAGTATTGGTCTATACATGGGTTTTCACACGGCGGGATATTACTAATGATTCTACCATCAAAATCATTGGAAGTTGC
MarDGb22-German-border-TULV-L-E_1619	TAAAGATGGACTGGGTTTAATTGATTATGAAAATCTGGACTCAACTGTGATGATTGACGGTGTCAATTGGTGCTTTAGTA
MarDGb22-German-border-TULV-L-E_1646	TGAAAATCTGGACTCAACTGTGATGATTGACGGTGTCAATTGGTGCTTTAGTAAGGTTATGAGCTTAGACCTGAATCGGT
MarDGb22-German-border-TULV-L-E_1673	TGACGGTGTCAATTGGTGCTTTAGTAAGGTTATGAGCTTAGACCTGAATCGGTTACTGGCCCTGAACATATCCTTTGAAA
MarDGb22-German-border-TULV-L-E_1700	GGTTATGAGCTTAGACCTGAATCGGTTACTGGCCCTGAACATATCCTTTGAAAAAACACTACTAGCCACAGCCACATGGT
MarDGb22-German-border-TULV-L-E_1727	ACTGGCCCTGAACATATCCTTTGAAAAAACACTACTAGCCACAGCCACATGGTTTCAATATTATACTGAAGATCAAGGTC
MarDGb22-German-border-TULV-L-E_1754	AACACTACTAGCCACAGCCACATGGTTTCAATATTATACTGAAGATCAAGGTCATTTTTCATTACAACATGCATTAAGGT
MarDGb22-German-border-TULV-L-E_1781	TCAATATTATACTGAAGATCAAGGTCATTTTTCATTACAACATGCATTAAGGTCTGTTTTTGCATTTCACTTTTTACTTA
MarDGb22-German-border-TULV-L-E_1808	TTTTTCATTACAACATGCATTAAGGTCTGTTTTTGCATTTCACTTTTTACTTACTGTGACACAAAAGATGAAGTTGTGTG
MarDGb22-German-border-TULV-L-E_1835	TGTTTTTGCATTTCACTTTTTACTTACTGTGACACAAAAGATGAAGTTGTGTGCCATTTTTGACAATTTGAGATATTTAA
MarDGb22-German-border-TULV-L-E_1862	TGTGACACAAAAGATGAAGTTGTGTGCCATTTTTGACAATTTGAGATATTTAATCCCTGCTGTAACTTCACTTTATTCAG
MarDGb22-German-border-TULV-L-E_1889	CATTTTTGACAATTTGAGATATTTAATCCCTGCTGTAACTTCACTTTATTCAGGATATAAGCCATTAATTGTAAAGTTTT
MarDGb22-German-border-TULV-L-E_1916	CCCTGCTGTAACTTCACTTTATTCAGGATATAAGCCATTAATTGTAAAGTTTTTTGAAAGGCCATTCAAAAGTGCACTTG
MarDGb22-German-border-TULV-L-E_1941	GGATATAAGCCATTAATTGTAAAGTTTTTTGAAAGGCCATTCAAAAGTGCACTTGATGTATACTTGTATACTATTATAAA
MarDGb22-German-border-TULV-L-E_2201	CCTATTCGAAAAGGGTCTTCATGGGAATCTGACTGAAGAAGCTAAAATACATTTAGAGACAGTAGAATGGGCTAGGAAAT
MarDGb22-German-border-TULV-L-E_2229	CTGACTGAAGAAGCTAAAATACATTTAGAGACAGTAGAATGGGCTAGGAAATTTAGTGAAAAAGAGAAGGCCTATGGAGC
MarDGb22-German-border-TULV-L-E_2257	AGACAGTAGAATGGGCTAGGAAATTTAGTGAAAAAGAGAAGGCCTATGGAGCATATATAATGGAAGAAGGTTATACAATA
MarDGb22-German-border-TULV-L-E_2285	TGAAAAAGAGAAGGCCTATGGAGCATATATAATGGAAGAAGGTTATACAATAAAGGATGTGGTAGATGGTAATATTCCAG
MarDGb22-German-border-TULV-L-E_2313	ATAATGGAAGAAGGTTATACAATAAAGGATGTGGTAGATGGTAATATTCCAGTAGAACAACAATTATTTTGTCAAGAAGT
MarDGb22-German-border-TULV-L-E_2341	ATGTGGTAGATGGTAATATTCCAGTAGAACAACAATTATTTTGTCAAGAAGTTGTAGAGTTATCTGCAATGGAGCTAAAC
MarDGb22-German-border-TULV-L-E_2369	ACAACAATTATTTTGTCAAGAAGTTGTAGAGTTATCTGCAATGGAGCTAAACACATACCTAGAAGCGAAGTCACAAGTAA
MarDGb22-German-border-TULV-L-E_2397	GAGTTATCTGCAATGGAGCTAAACACATACCTAGAAGCGAAGTCACAAGTAATGGCAGCTAATATAATGAACAAACACTG
MarDGb22-German-border-TULV-L-E_2425	ACCTAGAAGCGAAGTCACAAGTAATGGCAGCTAATATAATGAACAAACACTGGGATCGCCCTTATTTCAGCCAAACAAGG
MarDGb22-German-border-TULV-L-E_2453	AGCTAATATAATGAACAAACACTGGGATCGCCCTTATTTCAGCCAAACAAGGAATATCAGTTTGAAGGGTATGTCAGGTG
MarDGb22-German-border-TULV-L-E_2481	CGCCCTTATTTCAGCCAAACAAGGAATATCAGTTTGAAGGGTATGTCAGGTGCACTACAGGAGGATGGCCATTTATCAGC
MarDGb22-German-border-TULV-L-E_2509	TCAGTTTGAAGGGTATGTCAGGTGCACTACAGGAGGATGGCCATTTATCAGCCAGTGTTACACTAATTGAAGCAATACGA
MarDGb22-German-border-TULV-L-E_2537	ACAGGAGGATGGCCATTTATCAGCCAGTGTTACACTAATTGAAGCAATACGATTCTTAAATCAATCTCAACAGAATCCCT
MarDGb22-German-border-TULV-L-E_2565	GTTACACTAATTGAAGCAATACGATTCTTAAATCAATCTCAACAGAATCCCTCAGTATTAGAGATGTATGAACAGACTAA
MarDGb22-German-border-TULV-L-E_2593	TAAATCAATCTCAACAGAATCCCTCAGTATTAGAGATGTATGAACAGACTAAGAGGCAGAAAGCTATGGCACGAATTGTT
MarDGb22-German-border-TULV-L-E_2621	ATTAGAGATGTATGAACAGACTAAGAGGCAGAAAGCTATGGCACGAATTGTTAGAAAGTATCAGAGAACAGAAGCTGACC
MarDGb22-German-border-TULV-L-E_2649	CAGAAAGCTATGGCACGAATTGTTAGAAAGTATCAGAGAACAGAAGCTGACCGTGGGTTTTTTATAACCACTTTACCAAC
MarDGb22-German-border-TULV-L-E_2677	AGTATCAGAGAACAGAAGCTGACCGTGGGTTTTTTATAACCACTTTACCAACAAGAGTGAGATTGGAGATTATAGAAGAC
MarDGb22-German-border-TULV-L-E_2705	GTTTTTTATAACCACTTTACCAACAAGAGTGAGATTGGAGATTATAGAAGACTATTTTGATGCAATAGCCAAAGTAGTCC
MarDGb22-German-border-TULV-L-E_2733	GTGAGATTGGAGATTATAGAAGACTATTTTGATGCAATAGCCAAAGTAGTCCCTGAAGAGTATATATCATATGGAGGAGA
MarDGb22-German-border-TULV-L-E_2761	TTGATGCAATAGCCAAAGTAGTCCCTGAAGAGTATATATCATATGGAGGAGAGAGAAAAATATTGAATATCCAACAGGCT
MarDGb22-German-border-TULV-L-E_2789	AGAGTATATATCATATGGAGGAGAGAGAAAAATATTGAATATCCAACAGGCTCTTGAAAAGGCATTGAGATGGGCTTCAG
MarDGb22-German-border-TULV-L-E_2817	AAAATATTGAATATCCAACAGGCTCTTGAAAAGGCATTGAGATGGGCTTCAGGTGAAAGTGAGATCCAAATCAGTATGGG
MarDGb22-German-border-TULV-L-E_2845	AAAAGGCATTGAGATGGGCTTCAGGTGAAAGTGAGATCCAAATCAGTATGGGGCAGGTTATTAAACTGAAGAGAAAGTTG
MarDGb22-German-border-TULV-L-E_2873	AAGTGAGATCCAAATCAGTATGGGGCAGGTTATTAAACTGAAGAGAAAGTTGATGTATGTGAGTGCAGATGCAACAAAAT
MarDGb22-German-border-TULV-L-E_2901	GTTATTAAACTGAAGAGAAAGTTGATGTATGTGAGTGCAGATGCAACAAAATGGTCCCCAGGAGATAATTCAGCAAAATT
MarDGb22-German-border-TULV-L-E_2929	ATGTGAGTGCAGATGCAACAAAATGGTCCCCAGGAGATAATTCAGCAAAATTTCGAAGATTTACTCAAGCATTACATGAT
MarDGb22-German-border-TULV-L-E_2957	CCCAGGAGATAATTCAGCAAAATTTCGAAGATTTACTCAAGCATTACATGATGGTTTGCGGGATGATAAATTGAAGAGGT
MarDGb22-German-border-TULV-L-E_2985	AGATTTACTCAAGCATTACATGATGGTTTGCGGGATGATAAATTGAAGAGGTGTGTAGTGGATGCTTTACGGAATATTTA
MarDGb22-German-border-TULV-L-E_3013	TGCGGGATGATAAATTGAAGAGGTGTGTAGTGGATGCTTTACGGAATATTTATGAAACTGATTTTTTTATGTCTAGAAAG
MarDGb22-German-border-TULV-L-E_3041	AGTGGATGCTTTACGGAATATTTATGAAACTGATTTTTTTATGTCTAGAAAGCTACATAGGTACATTGATGGTATGGATG
MarDGb22-German-border-TULV-L-E_3069	ACTGATTTTTTTATGTCTAGAAAGCTACATAGGTACATTGATGGTATGGATGATCTATCTGAATTTGTAGAAGACTTCTT
MarDGb22-German-border-TULV-L-E_3097	ATAGGTACATTGATGGTATGGATGATCTATCTGAATTTGTAGAAGACTTCTTATCGTTTTTCCCAAATAAGGTGTCTGCT
MarDGb22-German-border-TULV-L-E_3125	ATCTGAATTTGTAGAAGACTTCTTATCGTTTTTCCCAAATAAGGTGTCTGCTGCTATAAAGGGAAATTGGCTCCAAGGAA
MarDGb22-German-border-TULV-L-E_3153	TTTTTCCCAAATAAGGTGTCTGCTGCTATAAAGGGAAATTGGCTCCAAGGAAATCTAAATAAGTGTTCATCATTATTTGG
MarDGb22-German-border-TULV-L-E_3181	TAAAGGGAAATTGGCTCCAAGGAAATCTAAATAAGTGTTCATCATTATTTGGTGCAGCAGTCTCCCTGCTATTTAGAAAA
MarDGb22-German-border-TULV-L-E_3209	AAATAAGTGTTCATCATTATTTGGTGCAGCAGTCTCCCTGCTATTTAGAAAAATCTGGAGTCTTCTTTACCCAGAGTTGG
MarDGb22-German-border-TULV-L-E_3237	GCAGTCTCCCTGCTATTTAGAAAAATCTGGAGTCTTCTTTACCCAGAGTTGGATTGCTTTTTCGAGTTTGCACACCATTC
MarDGb22-German-border-TULV-L-E_3265	GGAGTCTTCTTTACCCAGAGTTGGATTGCTTTTTCGAGTTTGCACACCATTCTGATGATGCATTATTTATCTATGGTTAT
MarDGb22-German-border-TULV-L-E_3293	CTTTTTCGAGTTTGCACACCATTCTGATGATGCATTATTTATCTATGGTTATCTTGAACCTACTGATGATGGAACTGAAT
MarDGb22-German-border-TULV-L-E_3321	GATGCATTATTTATCTATGGTTATCTTGAACCTACTGATGATGGAACTGAATGGTTCAGGTTTGTGACACAACAAATACA
MarDGb22-German-border-TULV-L-E_3349	AACCTACTGATGATGGAACTGAATGGTTCAGGTTTGTGACACAACAAATACAGGCTGGGAATCTTCATTGGTATGCAGTT
MarDGb22-German-border-TULV-L-E_3377	CAGGTTTGTGACACAACAAATACAGGCTGGGAATCTTCATTGGTATGCAGTTAATCAAGAGATGTGGAAAAGTATGTTTA
MarDGb22-German-border-TULV-L-E_3389	ACAACAAATACAGGCTGGGAATCTTCATTGGTATGCAGTTAATCAAGAGATGTGGAAAAGTATGTTTAATCTCCATGAAC
MarDGb22-German-border-TULV-L-E_3520	CCCCTACTAATGCGGAATTCTTATCAACATTTTTTGAAGGTTGTGCAGTTTCTATTCCCTTTATTAAAATATTGTTGGGC
MarDGb22-German-border-TULV-L-E_3549	TTTTTTGAAGGTTGTGCAGTTTCTATTCCCTTTATTAAAATATTGTTGGGCTCTCTATCTGACTTACCAGGCTTAGGTTA
MarDGb22-German-border-TULV-L-E_3578	CTTTATTAAAATATTGTTGGGCTCTCTATCTGACTTACCAGGCTTAGGTTATTTTGATGATCTTGCTGCTGCACAGAGTA
MarDGb22-German-border-TULV-L-E_3607	CTGACTTACCAGGCTTAGGTTATTTTGATGATCTTGCTGCTGCACAGAGTAGATGTGTCAAAGCACTTGACATGGGGGCA
MarDGb22-German-border-TULV-L-E_3636	GATCTTGCTGCTGCACAGAGTAGATGTGTCAAAGCACTTGACATGGGGGCATGTCCACAATTAGCACAGCTAGGAATTGT
MarDGb22-German-border-TULV-L-E_3665	CAAAGCACTTGACATGGGGGCATGTCCACAATTAGCACAGCTAGGAATTGTTTTATGCACAAGTAAAGTTGAACGACTAT
MarDGb22-German-border-TULV-L-E_3694	AATTAGCACAGCTAGGAATTGTTTTATGCACAAGTAAAGTTGAACGACTATATGGTTCAGCTACTGGGATGGTGAACAAC
MarDGb22-German-border-TULV-L-E_3723	ACAAGTAAAGTTGAACGACTATATGGTTCAGCTACTGGGATGGTGAACAACCCGACTTCCTTTTTAAAGGTAGAAAGATC
MarDGb22-German-border-TULV-L-E_3752	AGCTACTGGGATGGTGAACAACCCGACTTCCTTTTTAAAGGTAGAAAGATCATCAATACCCATTCCACTAGGTGGTGATG
MarDGb22-German-border-TULV-L-E_3781	CCTTTTTAAAGGTAGAAAGATCATCAATACCCATTCCACTAGGTGGTGATGGTTCTATGTCTATCATGGAGCTTGCTACA
MarDGb22-German-border-TULV-L-E_3810	CCCATTCCACTAGGTGGTGATGGTTCTATGTCTATCATGGAGCTTGCTACAGCAGGAATAGGTATGGCTGATAAGAATGT
MarDGb22-German-border-TULV-L-E_3839	GTCTATCATGGAGCTTGCTACAGCAGGAATAGGTATGGCTGATAAGAATGTCTTAAAGAATGCATACATCTCTTTCAAAC
MarDGb22-German-border-TULV-L-E_3868	TAGGTATGGCTGATAAGAATGTCTTAAAGAATGCATACATCTCTTTCAAACATACTAAAAGAGATAGTGATCGTTACATA
MarDGb22-German-border-TULV-L-E_3897	AATGCATACATCTCTTTCAAACATACTAAAAGAGATAGTGATCGTTACATATTGGGTCTGTTTAAATTCCTTATGAGTTT
MarDGb22-German-border-TULV-L-E_3926	AAGAGATAGTGATCGTTACATATTGGGTCTGTTTAAATTCCTTATGAGTTTAAGTGATGATGTATTTCAGCATGACCGTT
MarDGb22-German-border-TULV-L-E_3955	TGTTTAAATTCCTTATGAGTTTAAGTGATGATGTATTTCAGCATGACCGTTTAGGAGAATTCAGCTTTGTAGGCAAAGTC
MarDGb22-German-border-TULV-L-E_3984	GATGTATTTCAGCATGACCGTTTAGGAGAATTCAGCTTTGTAGGCAAAGTCCAATGGAAAGTCTTCACTCCCAAATCAGA
MarDGb22-German-border-TULV-L-E_4013	ATTCAGCTTTGTAGGCAAAGTCCAATGGAAAGTCTTCACTCCCAAATCAGAATTTGAGTTCTTTGATCAGTATTCATCAA
MarDGb22-German-border-TULV-L-E_4029	AAAGTCCAATGGAAAGTCTTCACTCCCAAATCAGAATTTGAGTTCTTTGATCAGTATTCATCAAAGTATTTGCAGTTATG
MarDGb22-German-border-TULV-L-E_4179	AGTAAACTAAACGATCCAAGCATAGTGACAGCCATGACTATGCAATCACCACTTCAATTAAGATTCAGAATGCAAGCTAA
MarDGb22-German-border-TULV-L-E_4198	GCATAGTGACAGCCATGACTATGCAATCACCACTTCAATTAAGATTCAGAATGCAAGCTAAGCAACACATGAAAGTATGT
MarDGb22-German-border-TULV-L-E_4301	ATTCAGAGAAGTACTTGCAGCTGCTGATTCATTTGCACAGAGTTTTAAACCATCACAAAGTGACATGGAATTATTTCAGA
MarDGb22-German-border-TULV-L-E_4329	TCATTTGCACAGAGTTTTAAACCATCACAAAGTGACATGGAATTATTTCAGACTCTAGTAAACTGTACTTTTTCAAAGGA
MarDGb22-German-border-TULV-L-E_4357	AAAGTGACATGGAATTATTTCAGACTCTAGTAAACTGTACTTTTTCAAAGGAATACGCATGGAGAGATTTTCTAAATGAA
MarDGb22-German-border-TULV-L-E_4385	AGTAAACTGTACTTTTTCAAAGGAATACGCATGGAGAGATTTTCTAAATGAAGTAAAATGTGAAGTACTGACCACAAGGC
MarDGb22-German-border-TULV-L-E_4413	GCATGGAGAGATTTTCTAAATGAAGTAAAATGTGAAGTACTGACCACAAGGCAAGTACATAGGCCCAAAGTAGCTAGAAC
MarDGb22-German-border-TULV-L-E_4441	AATGTGAAGTACTGACCACAAGGCAAGTACATAGGCCCAAAGTAGCTAGAACATTTACAGTCAAGGAAAGAGATCAGGCA
MarDGb22-German-border-TULV-L-E_4469	ACATAGGCCCAAAGTAGCTAGAACATTTACAGTCAAGGAAAGAGATCAGGCAATTCAAAATTCAATAACAGCTGTGATTG
MarDGb22-German-border-TULV-L-E_4496	TACAGTCAAGGAAAGAGATCAGGCAATTCAAAATTCAATAACAGCTGTGATTGGGTATAAATATGCCAATAAGGCTGATG
MarDGb22-German-border-TULV-L-E_4589	ATTAGATAGTGCAGTGCATCCAGATTCATTATCAACAGATCTACAGGTGATGAGAGAAGGTGTTTATAGAGAACTGGGTT
MarDGb22-German-border-TULV-L-E_4618	TATCAACAGATCTACAGGTGATGAGAGAAGGTGTTTATAGAGAACTGGGTTTGGATATAAACTATCCAAATGTTCTCAAA
MarDGb22-German-border-TULV-L-E_4647	GGTGTTTATAGAGAACTGGGTTTGGATATAAACTATCCAAATGTTCTCAAACGTGTGGCTCCGCTCTTGTATAAATCAGG
MarDGb22-German-border-TULV-L-E_4676	AAACTATCCAAATGTTCTCAAACGTGTGGCTCCGCTCTTGTATAAATCAGGAAAATCAAGAGTGGTGATAGTGCAAGGGA
MarDGb22-German-border-TULV-L-E_4705	CTCCGCTCTTGTATAAATCAGGAAAATCAAGAGTGGTGATAGTGCAAGGGAATATTGAGGGCACTGCAGAATCAATTTGC
MarDGb22-German-border-TULV-L-E_4734	AGAGTGGTGATAGTGCAAGGGAATATTGAGGGCACTGCAGAATCAATTTGCAGTTATTGGTTAAAGACTATGTCTCTGGT
MarDGb22-German-border-TULV-L-E_4763	GGGCACTGCAGAATCAATTTGCAGTTATTGGTTAAAGACTATGTCTCTGGTAAAAACTATTAAAGTTAGGCCAAAAAAGG
MarDGb22-German-border-TULV-L-E_4792	GGTTAAAGACTATGTCTCTGGTAAAAACTATTAAAGTTAGGCCAAAAAAGGAAGTCTTAAAGGCTGTATCATTATTTAGT
MarDGb22-German-border-TULV-L-E_4821	ATTAAAGTTAGGCCAAAAAAGGAAGTCTTAAAGGCTGTATCATTATTTAGTAAAAAAGAGAAAATTGGGGATTTAACTCA
MarDGb22-German-border-TULV-L-E_4850	AAAGGCTGTATCATTATTTAGTAAAAAAGAGAAAATTGGGGATTTAACTCATCTAGCTGCCACAAGGCTGTGTATTGATG
MarDGb22-German-border-TULV-L-E_4879	AGAAAATTGGGGATTTAACTCATCTAGCTGCCACAAGGCTGTGTATTGATGTCTGGAGATGGTGCAAGGCTAATGAACAA
MarDGb22-German-border-TULV-L-E_4908	GCCACAAGGCTGTGTATTGATGTCTGGAGATGGTGCAAGGCTAATGAACAAGACCCTAAGGCATGGTTAGGTGCTCTTTA
MarDGb22-German-border-TULV-L-E_4937	ATGGTGCAAGGCTAATGAACAAGACCCTAAGGCATGGTTAGGTGCTCTTTATTTCGAAGGTAGGACTCTAATGCAATGGG
MarDGb22-German-border-TULV-L-E_4966	AGGCATGGTTAGGTGCTCTTTATTTCGAAGGTAGGACTCTAATGCAATGGGTAGATGTGTTTCTTGATAAAGGTGTGGTT
MarDGb22-German-border-TULV-L-E_4995	GGTAGGACTCTAATGCAATGGGTAGATGTGTTTCTTGATAAAGGTGTGGTTCCTGTTGATCCAGAAATTCAGTGTATGGG
MarDGb22-German-border-TULV-L-E_5024	GTTTCTTGATAAAGGTGTGGTTCCTGTTGATCCAGAAATTCAGTGTATGGGGTTAATGATTTATGACTTAACTGGGCAAA
MarDGb22-German-border-TULV-L-E_5053	ATCCAGAAATTCAGTGTATGGGGTTAATGATTTATGACTTAACTGGGCAAAAGAACCTATTACAAATGCAGGCCAATAGA
MarDGb22-German-border-TULV-L-E_5082	ATTTATGACTTAACTGGGCAAAAGAACCTATTACAAATGCAGGCCAATAGAAGGGCATATTCTGGTAAGCAATATGATGC
MarDGb22-German-border-TULV-L-E_5111	ATTACAAATGCAGGCCAATAGAAGGGCATATTCTGGTAAGCAATATGATGCTTACTGTGTTCAGACATATAATGAAGAAA
MarDGb22-German-border-TULV-L-E_5140	ATTCTGGTAAGCAATATGATGCTTACTGTGTTCAGACATATAATGAAGAAACTAAATTATATTTTGGGGATTTAAGGGTA
MarDGb22-German-border-TULV-L-E_5169	GTTCAGACATATAATGAAGAAACTAAATTATATTTTGGGGATTTAAGGGTAACATTTAATTTTGGAATTGATTGTGCTCG
MarDGb22-German-border-TULV-L-E_5198	ATATTTTGGGGATTTAAGGGTAACATTTAATTTTGGAATTGATTGTGCTCGCCTGGAGATTTTCTGGGACAAGCAGGATT
MarDGb22-German-border-TULV-L-E_5227	ATTTTGGAATTGATTGTGCTCGCCTGGAGATTTTCTGGGACAAGCAGGATTATTTATTAGAAACATCAATAACCCAAAGG
MarDGb22-German-border-TULV-L-E_5256	ATTTTCTGGGACAAGCAGGATTATTTATTAGAAACATCAATAACCCAAAGGCATGTCTTAAAGATCTTGATGGAAGAAGT
MarDGb22-German-border-TULV-L-E_5285	AGAAACATCAATAACCCAAAGGCATGTCTTAAAGATCTTGATGGAAGAAGTGACAAAAGAATTGTTAAGATGTGGAATGA
MarDGb22-German-border-TULV-L-E_5314	TAAAGATCTTGATGGAAGAAGTGACAAAAGAATTGTTAAGATGTGGAATGAGATTCAAGACAGAACAGGTAAATTCTTCT
MarDGb22-German-border-TULV-L-E_5343	GAATTGTTAAGATGTGGAATGAGATTCAAGACAGAACAGGTAAATTCTTCTAGGAGTGTTGTGCTTTTTAAGACTGATGC
MarDGb22-German-border-TULV-L-E_5357	TGGAATGAGATTCAAGACAGAACAGGTAAATTCTTCTAGGAGTGTTGTGCTTTTTAAGACTGATGCAGGCTTTGAATGGG
MarDGb22-German-border-TULV-L-E_5474	TGCATTACGAACTGGGCTTAGAGTGCGCCATCCAATTAATAAATCATTTACTATCACTATACAGGCAGGTGGCTTTCGAG
MarDGb22-German-border-TULV-L-E_5501	CCATCCAATTAATAAATCATTTACTATCACTATACAGGCAGGTGGCTTTCGAGCAATGGCACAACTGGACGAGGAAAATC
MarDGb22-German-border-TULV-L-E_5528	CACTATACAGGCAGGTGGCTTTCGAGCAATGGCACAACTGGACGAGGAAAATCCTAGATTTTTATTAGCACATGCTTACC
MarDGb22-German-border-TULV-L-E_5555	AATGGCACAACTGGACGAGGAAAATCCTAGATTTTTATTAGCACATGCTTACCATAACTTGAAGGACATCAGGTATCAAG
MarDGb22-German-border-TULV-L-E_5582	TAGATTTTTATTAGCACATGCTTACCATAACTTGAAGGACATCAGGTATCAAGCATTACAAGCCATAGGAAACATTTGGT
MarDGb22-German-border-TULV-L-E_5608	ATAACTTGAAGGACATCAGGTATCAAGCATTACAAGCCATAGGAAACATTTGGTTTAAGACACAGCAGCATAAATTATTT
MarDGb22-German-border-TULV-L-E_5712	CTTCTAGAAAACTTCATGAAGGGATTACCTGCTGCAATTCCACCAGCAGCTTACTCACTAATCATGAATAAAGCTAAAAT
MarDGb22-German-border-TULV-L-E_5740	CTGCTGCAATTCCACCAGCAGCTTACTCACTAATCATGAATAAAGCTAAAATCTCAGTGGACTTATTTATGTTTAATGAA
MarDGb22-German-border-TULV-L-E_5768	ACTAATCATGAATAAAGCTAAAATCTCAGTGGACTTATTTATGTTTAATGAACTCCTAGCTTTAATAAACCCACAGAATG
MarDGb22-German-border-TULV-L-E_5796	GTGGACTTATTTATGTTTAATGAACTCCTAGCTTTAATAAACCCACAGAATGTTTTAAACCTAGACGGGATTGAAGAAAC
MarDGb22-German-border-TULV-L-E_5824	TAGCTTTAATAAACCCACAGAATGTTTTAAACCTAGACGGGATTGAAGAAACAAGTGAAGGATATAGTACTGTTTCAACG
MarDGb22-German-border-TULV-L-E_5852	AAACCTAGACGGGATTGAAGAAACAAGTGAAGGATATAGTACTGTTTCAACGATCTCAAGCACACAATGGTCAGAAGAGG
MarDGb22-German-border-TULV-L-E_5880	GAAGGATATAGTACTGTTTCAACGATCTCAAGCACACAATGGTCAGAAGAGGTGAGCTTAGTGATGGATGACAGTGATGA
MarDGb22-German-border-TULV-L-E_5908	CAAGCACACAATGGTCAGAAGAGGTGAGCTTAGTGATGGATGACAGTGATGAAGAAGACCAACCAGATTATACAATTGAT
MarDGb22-German-border-TULV-L-E_5936	CTTAGTGATGGATGACAGTGATGAAGAAGACCAACCAGATTATACAATTGATTTAGATGATATTGATTTTGAAACAATTG
MarDGb22-German-border-TULV-L-E_5964	GACCAACCAGATTATACAATTGATTTAGATGATATTGATTTTGAAACAATTGATTTGAAGGAAGATATTGAGCATTTTTT
MarDGb22-German-border-TULV-L-E_5992	ATGATATTGATTTTGAAACAATTGATTTGAAGGAAGATATTGAGCATTTTTTACAAGACGAATCTGCATACACTGGTGAT
MarDGb22-German-border-TULV-L-E_6020	GAAGGAAGATATTGAGCATTTTTTACAAGACGAATCTGCATACACTGGTGATTTATTAATACAGACTGATGACACTGAGA
MarDGb22-German-border-TULV-L-E_6048	GACGAATCTGCATACACTGGTGATTTATTAATACAGACTGATGACACTGAGATAAAGAAACTCAGGGGGATGACAAGAAT
MarDGb22-German-border-TULV-L-E_6076	TAATACAGACTGATGACACTGAGATAAAGAAACTCAGGGGGATGACAAGAATACTGGAGCCTATTAAATTAATAAAAAGC
MarDGb22-German-border-TULV-L-E_6104	GAAACTCAGGGGGATGACAAGAATACTGGAGCCTATTAAATTAATAAAAAGCTGGGTTTCAAAGGGTCTTTCAATTGAGA
MarDGb22-German-border-TULV-L-E_6132	GAGCCTATTAAATTAATAAAAAGCTGGGTTTCAAAGGGTCTTTCAATTGAGAAGGTTTATAGCCCTGTTGGTATTATCTT
MarDGb22-German-border-TULV-L-E_6160	TTTCAAAGGGTCTTTCAATTGAGAAGGTTTATAGCCCTGTTGGTATTATCTTAATGGCTAGATATATGTCTAAGCATTAT
MarDGb22-German-border-TULV-L-E_6188	TTATAGCCCTGTTGGTATTATCTTAATGGCTAGATATATGTCTAAGCATTATGACTTCAATAAAGCTCCATTATCATTAT
MarDGb22-German-border-TULV-L-E_6207	ATCTTAATGGCTAGATATATGTCTAAGCATTATGACTTCAATAAAGCTCCATTATCATTATTAAATCCTTATGACTTGAC
MarDGb22-German-border-TULV-L-E_6310	GCTGGGGTGAGTGTGTAAATGATAGGTTTATCGAATATGATCATGAAGCAGAGAAAAAAGTTAGGGATGAAAAAATACAG
MarDGb22-German-border-TULV-L-E_6336	TTTATCGAATATGATCATGAAGCAGAGAAAAAAGTTAGGGATGAAAAAATACAGCCTGAGGATGTTCTCCCGGATTCCCT
MarDGb22-German-border-TULV-L-E_6362	GAAAAAAGTTAGGGATGAAAAAATACAGCCTGAGGATGTTCTCCCGGATTCCCTTTTCTCTTTCAGACATGCTGATATTC
MarDGb22-German-border-TULV-L-E_6388	AGCCTGAGGATGTTCTCCCGGATTCCCTTTTCTCTTTCAGACATGCTGATATTCTCCTTAGGAGGTTATTTCCAAAGGAT
MarDGb22-German-border-TULV-L-E_6414	CTTTTCTCTTTCAGACATGCTGATATTCTCCTTAGGAGGTTATTTCCAAAGGATTCAGCTGCTTCATTTTATTAATAATG
MarDGb22-German-border-TULV-L-E_6439	TTCTCCTTAGGAGGTTATTTCCAAAGGATTCAGCTGCTTCATTTTATTAATAATGAGTACTATTTGTTGCTCTTTTCTCG
MarDRb01-Regenbogen-TULV-L-E_12	CCGAGATAGAGAAGTCTACTAAAAATGGAGAAATACACAGAGATCCACAATAGAATGAGGGAATGTGTTCCAGGAGAGGT
MarDRb01-Regenbogen-TULV-L-E_40	AGAAATACACAGAGATCCACAATAGAATGAGGGAATGTGTTCCAGGAGAGGTTTCTGCAGTAGAGTGCTTGGATCTACTA
MarDRb01-Regenbogen-TULV-L-E_68	GAGGGAATGTGTTCCAGGAGAGGTTTCTGCAGTAGAGTGCTTGGATCTACTAGATAGGTTTTATGCTGTAAGACATGATG
MarDRb01-Regenbogen-TULV-L-E_96	GCAGTAGAGTGCTTGGATCTACTAGATAGGTTTTATGCTGTAAGACATGATGTTGTGGATCAGATGATAAAGCATGACTG
MarDRb01-Regenbogen-TULV-L-E_124	GGTTTTATGCTGTAAGACATGATGTTGTGGATCAGATGATAAAGCATGACTGGTCTGACAACAAAGACAAAGAACAACCC
MarDRb01-Regenbogen-TULV-L-E_152	GGATCAGATGATAAAGCATGACTGGTCTGACAACAAAGACAAAGAACAACCCATAGGTCATGTCCTGTTAATGGCAGGAG
MarDRb01-Regenbogen-TULV-L-E_180	GACAACAAAGACAAAGAACAACCCATAGGTCATGTCCTGTTAATGGCAGGAGTGCCAAATGAGGTCATACAAGGTATGGA
MarDRb01-Regenbogen-TULV-L-E_208	GTCATGTCCTGTTAATGGCAGGAGTGCCAAATGAGGTCATACAAGGTATGGAGAAGAAAATCATACCTGGAAGTCCTAGC
MarDRb01-Regenbogen-TULV-L-E_236	AAATGAGGTCATACAAGGTATGGAGAAGAAAATCATACCTGGAAGTCCTAGCGGGCAGATCTTAAGGTCATTTTTTAAGA
MarDRb01-Regenbogen-TULV-L-E_264	AAAATCATACCTGGAAGTCCTAGCGGGCAGATCTTAAGGTCATTTTTTAAGATGACACCAGATAATTACAAGATTACAGG
MarDRb01-Regenbogen-TULV-L-E_292	AGATCTTAAGGTCATTTTTTAAGATGACACCAGATAATTACAAGATTACAGGGAGCCTGATTGAATTCATCGAGGTGACA
MarDRb01-Regenbogen-TULV-L-E_320	ACCAGATAATTACAAGATTACAGGGAGCCTGATTGAATTCATCGAGGTGACAGTAACAGCTGATGTGGCAAGGGGAACAC
MarDRb01-Regenbogen-TULV-L-E_348	CTGATTGAATTCATCGAGGTGACAGTAACAGCTGATGTGGCAAGGGGAACACGTGAAAAATTCTTAAAATATCAAGCAGG
MarDRb01-Regenbogen-TULV-L-E_376	CAGCTGATGTGGCAAGGGGAACACGTGAAAAATTCTTAAAATATCAAGCAGGTTTAGAGTACATAGAGCAGTTATTGCAT
MarDRb01-Regenbogen-TULV-L-E_404	AAAATTCTTAAAATATCAAGCAGGTTTAGAGTACATAGAGCAGTTATTGCATCAGGAGTCAGAACGAGGTAATCTGCCAG
MarDRb01-Regenbogen-TULV-L-E_432	GAGTACATAGAGCAGTTATTGCATCAGGAGTCAGAACGAGGTAATCTGCCAGGTGGTTATAGAATAAAATTTGATGTAGT
MarDRb01-Regenbogen-TULV-L-E_460	AGTCAGAACGAGGTAATCTGCCAGGTGGTTATAGAATAAAATTTGATGTAGTAGCAGTGAGGACTGATGGTTCAAATATA
MarDRb01-Regenbogen-TULV-L-E_488	TTATAGAATAAAATTTGATGTAGTAGCAGTGAGGACTGATGGTTCAAATATATCAACGCAATGGCCCAGTCAGAGAAATG
MarDRb01-Regenbogen-TULV-L-E_516	GTGAGGACTGATGGTTCAAATATATCAACGCAATGGCCCAGTCAGAGAAATGAAGGTGTTGTTCAAACAATGAGATTAAT
MarDRb01-Regenbogen-TULV-L-E_544	CGCAATGGCCCAGTCAGAGAAATGAAGGTGTTGTTCAAACAATGAGATTAATTCAGGCAGATATCAATTATGTAAGAGAA
MarDRb01-Regenbogen-TULV-L-E_572	TGTTGTTCAAACAATGAGATTAATTCAGGCAGATATCAATTATGTAAGAGAACACTTAATAAAAAATGAAGAAAGATCAG
MarDRb01-Regenbogen-TULV-L-E_600	GCAGATATCAATTATGTAAGAGAACACTTAATAAAAAATGAAGAAAGATCAGCATTAGAAGCCATGTTCAATCTAAAATT
MarDRb01-Regenbogen-TULV-L-E_628	TAATAAAAAATGAAGAAAGATCAGCATTAGAAGCCATGTTCAATCTAAAATTCCATGTTAGTGGGCCTAAAGCCAGGACC
MarDRb01-Regenbogen-TULV-L-E_656	AGAAGCCATGTTCAATCTAAAATTCCATGTTAGTGGGCCTAAAGCCAGGACCTTTGATATTCCTGACTATCGACCCCAGC
MarDRb01-Regenbogen-TULV-L-E_684	GTTAGTGGGCCTAAAGCCAGGACCTTTGATATTCCTGACTATCGACCCCAGCAACTATGCAACCCAAATATAGACAATCT
MarDRb01-Regenbogen-TULV-L-E_712	ATATTCCTGACTATCGACCCCAGCAACTATGCAACCCAAATATAGACAATCTCTTAAATTACTGTAAAAATTGGTTGACA
MarDRb01-Regenbogen-TULV-L-E_740	ATGCAACCCAAATATAGACAATCTCTTAAATTACTGTAAAAATTGGTTGACACGGGAGCATGAATTTGCCTTTGATGAGG
MarDRb01-Regenbogen-TULV-L-E_768	AATTACTGTAAAAATTGGTTGACACGGGAGCATGAATTTGCCTTTGATGAGGTTAAAGGGCAGAGAGTCTTTAACATATT
MarDRb01-Regenbogen-TULV-L-E_796	AGCATGAATTTGCCTTTGATGAGGTTAAAGGGCAGAGAGTCTTTAACATATTTGAAGCAGAAGAAATTAAACATAAAGAA
MarDRb01-Regenbogen-TULV-L-E_824	AGGGCAGAGAGTCTTTAACATATTTGAAGCAGAAGAAATTAAACATAAAGAAAGGTACAATCCATCACGCAAACCAAGGA
MarDRb01-Regenbogen-TULV-L-E_852	GCAGAAGAAATTAAACATAAAGAAAGGTACAATCCATCACGCAAACCAAGGAATTTTTTATTAATACAAGGGACTGTCCA
MarDRb01-Regenbogen-TULV-L-E_880	ACAATCCATCACGCAAACCAAGGAATTTTTTATTAATACAAGGGACTGTCCAAGGCCCATACTTGCCCTCAACTATAGCA
MarDRb01-Regenbogen-TULV-L-E_908	TTTATTAATACAAGGGACTGTCCAAGGCCCATACTTGCCCTCAACTATAGCATCAGATCAGTACGATACAAAAGTTGGTT
MarDRb01-Regenbogen-TULV-L-E_936	CCATACTTGCCCTCAACTATAGCATCAGATCAGTACGATACAAAAGTTGGTTGCTTAGAAATATTAAAAAATCACCCTGA
MarDRb01-Regenbogen-TULV-L-E_964	ATCAGTACGATACAAAAGTTGGTTGCTTAGAAATATTAAAAAATCACCCTGAGACTCCGATACAAATCTTAGCTAGGGAT
MarDRb01-Regenbogen-TULV-L-E_992	AGAAATATTAAAAAATCACCCTGAGACTCCGATACAAATCTTAGCTAGGGATATGGCACTAAAATACATAATGTTAGATA
MarDRb01-Regenbogen-TULV-L-E_1020	CCGATACAAATCTTAGCTAGGGATATGGCACTAAAATACATAATGTTAGATAAAGATGACCTTATAAACTACTATAACCC
MarDRb01-Regenbogen-TULV-L-E_1048	CACTAAAATACATAATGTTAGATAAAGATGACCTTATAAACTACTATAACCCTAGAGCATATTTTAAACAAACAGCCAAC
MarDRb01-Regenbogen-TULV-L-E_1076	TGACCTTATAAACTACTATAACCCTAGAGCATATTTTAAACAAACAGCCAACATAAAAGAACCAGGCACTTTCAAGTTAA
MarDRb01-Regenbogen-TULV-L-E_1104	GCATATTTTAAACAAACAGCCAACATAAAAGAACCAGGCACTTTCAAGTTAAATTTATCATCAATGGATCCTAAAGCCAA
MarDRb01-Regenbogen-TULV-L-E_1132	AAGAACCAGGCACTTTCAAGTTAAATTTATCATCAATGGATCCTAAAGCCAAGGCACTGCTGGATGTTATCTCAAAGAAC
MarDRb01-Regenbogen-TULV-L-E_1160	ATCATCAATGGATCCTAAAGCCAAGGCACTGCTGGATGTTATCTCAAAGAACTCTAAAAAAGGTGTGTTTGGTGAGGTGA
MarDRb01-Regenbogen-TULV-L-E_1188	CTGCTGGATGTTATCTCAAAGAACTCTAAAAAAGGTGTGTTTGGTGAGGTGATTGATAGTATAGAAATAAGCAGTCTAAT
MarDRb01-Regenbogen-TULV-L-E_1216	AAAAAGGTGTGTTTGGTGAGGTGATTGATAGTATAGAAATAAGCAGTCTAATACAGCAAAATGAGTGTTCTAAAGTCATA
MarDRb01-Regenbogen-TULV-L-E_1244	TAGTATAGAAATAAGCAGTCTAATACAGCAAAATGAGTGTTCTAAAGTCATAGAAAAGATTTTATCCGATTTAGAAATCA
MarDRb01-Regenbogen-TULV-L-E_1272	CAAAATGAGTGTTCTAAAGTCATAGAAAAGATTTTATCCGATTTAGAAATCAATGTTGGCGAAACAAGCCAAGGCTTGGA
MarDRb01-Regenbogen-TULV-L-E_1300	AGATTTTATCCGATTTAGAAATCAATGTTGGCGAAACAAGCCAAGGCTTGGAAAATCCCAAGAGAACAACAGGTGTTGAT
MarDRb01-Regenbogen-TULV-L-E_1328	TGGCGAAACAAGCCAAGGCTTGGAAAATCCCAAGAGAACAACAGGTGTTGATGATATATTAAAGAAATTTTATGATAATG
MarDRb01-Regenbogen-TULV-L-E_1356	CCCAAGAGAACAACAGGTGTTGATGATATATTAAAGAAATTTTATGATAATGAATTGGTTAAATACATGTTGCATATAGT
MarDRb01-Regenbogen-TULV-L-E_1384	TATTAAAGAAATTTTATGATAATGAATTGGTTAAATACATGTTGCATATAGTAAGGAAAACAACAGCTTGGCATATGGGG
MarDRb01-Regenbogen-TULV-L-E_1412	GGTTAAATACATGTTGCATATAGTAAGGAAAACAACAGCTTGGCATATGGGGCACCTGTTAAGAGATATAACAGAATGTT
MarDRb01-Regenbogen-TULV-L-E_1440	AAAACAACAGCTTGGCATATGGGGCACCTGTTAAGAGATATAACAGAATGTTTAATTGCACATGCTGGCTTAAAGAGATC
MarDRb01-Regenbogen-TULV-L-E_1468	TGTTAAGAGATATAACAGAATGTTTAATTGCACATGCTGGCTTAAAGAGATCAAAATATTGGTCTATACATGGGTTTTCA
MarDRb01-Regenbogen-TULV-L-E_1496	TGCACATGCTGGCTTAAAGAGATCAAAATATTGGTCTATACATGGGTTTTCACATGGTGGGATATTACTAATGATTTTAC
MarDRb01-Regenbogen-TULV-L-E_1524	TATTGGTCTATACATGGGTTTTCACATGGTGGGATATTACTAATGATTTTACCTTCAAAATCGTTGGAAGTTGCAGGTTC
MarDRb01-Regenbogen-TULV-L-E_1552	GTGGGATATTACTAATGATTTTACCTTCAAAATCGTTGGAAGTTGCAGGTTCCTATATCCGGTTCTTTACTGTATTTAAA
MarDRb01-Regenbogen-TULV-L-E_1580	AAAATCGTTGGAAGTTGCAGGTTCCTATATCCGGTTCTTTACTGTATTTAAAGATGGACTGGGTTTAATTGATTATGAAA
MarDRb01-Regenbogen-TULV-L-E_1608	ATCCGGTTCTTTACTGTATTTAAAGATGGACTGGGTTTAATTGATTATGAAAATCTGGACTCAACTGTGATGATTGACGG
MarDRb01-Regenbogen-TULV-L-E_1636	GACTGGGTTTAATTGATTATGAAAATCTGGACTCAACTGTGATGATTGACGGTGTCAATTGGTGCTTCAGTAAGGTTATG
MarDRb01-Regenbogen-TULV-L-E_1664	GGACTCAACTGTGATGATTGACGGTGTCAATTGGTGCTTCAGTAAGGTTATGAGCTTAGACTTAAATCGGTTACTGGCCC
MarDRb01-Regenbogen-TULV-L-E_1692	AATTGGTGCTTCAGTAAGGTTATGAGCTTAGACTTAAATCGGTTACTGGCCCTGAACATATCCTTTGAAAAAACACTACT
MarDRb01-Regenbogen-TULV-L-E_1720	TAGACTTAAATCGGTTACTGGCCCTGAACATATCCTTTGAAAAAACACTACTAGCCACAGCCACATGGTTTCAATACTAT
MarDRb01-Regenbogen-TULV-L-E_1748	CATATCCTTTGAAAAAACACTACTAGCCACAGCCACATGGTTTCAATACTATACAGAGGATCAAGGTCATTTTCCATTAC
MarDRb01-Regenbogen-TULV-L-E_1776	ACAGCCACATGGTTTCAATACTATACAGAGGATCAAGGTCATTTTCCATTACAACATGCATTGAGGTCTGTTTTTGCATT
MarDRb01-Regenbogen-TULV-L-E_1804	AGGATCAAGGTCATTTTCCATTACAACATGCATTGAGGTCTGTTTTTGCATTTCACTTTCTGCTCACTGTGACACAAAAG
MarDRb01-Regenbogen-TULV-L-E_1832	TGCATTGAGGTCTGTTTTTGCATTTCACTTTCTGCTCACTGTGACACAAAAGATGAAGCTGTGTGCCATTTTTGACAATT
MarDRb01-Regenbogen-TULV-L-E_1860	TTTCTGCTCACTGTGACACAAAAGATGAAGCTGTGTGCCATTTTTGACAATTTGAGATATTTAATCCCTGCTGTAACTTC
MarDRb01-Regenbogen-TULV-L-E_1888	AGCTGTGTGCCATTTTTGACAATTTGAGATATTTAATCCCTGCTGTAACTTCACTTTATTCAGGATATAAGCCATTAATT
MarDRb01-Regenbogen-TULV-L-E_1916	ATATTTAATCCCTGCTGTAACTTCACTTTATTCAGGATATAAGCCATTAATTGTAAAGTTTTTTGAAAGGCCATTCAAAA
MarDRb01-Regenbogen-TULV-L-E_1944	TATTCAGGATATAAGCCATTAATTGTAAAGTTTTTTGAAAGGCCATTCAAAAGCGCACTTGATGTATACTTGTATACTAT
MarDRb01-Regenbogen-TULV-L-E_1972	AGTTTTTTGAAAGGCCATTCAAAAGCGCACTTGATGTATACTTGTATACTATTATAAAAACGTTACTTGTGAGTCTTGCA
MarDRb01-Regenbogen-TULV-L-E_2000	ACTTGATGTATACTTGTATACTATTATAAAAACGTTACTTGTGAGTCTTGCACAGAATAACAAAATCCGTTTTTATTCAA
MarDRb01-Regenbogen-TULV-L-E_2028	AAAACGTTACTTGTGAGTCTTGCACAGAATAACAAAATCCGTTTTTATTCAAAAGTCAGGCTCTTAGGACTCACAGTAGA
MarDRb01-Regenbogen-TULV-L-E_2056	ATAACAAAATCCGTTTTTATTCAAAAGTCAGGCTCTTAGGACTCACAGTAGATCAATCAACTATTGGTGCGAGTGGGGTT
MarDRb01-Regenbogen-TULV-L-E_2084	CAGGCTCTTAGGACTCACAGTAGATCAATCAACTATTGGTGCGAGTGGGGTTTACCCTTCATTGATGTCAAGAGTGGTTT
MarDRb01-Regenbogen-TULV-L-E_2112	TCAACTATTGGTGCGAGTGGGGTTTACCCTTCATTGATGTCAAGAGTGGTTTATAAACATTATAAAAGTTTAATTTCAGA
MarDRb01-Regenbogen-TULV-L-E_2140	CTTCATTGATGTCAAGAGTGGTTTATAAACATTATAAAAGTTTAATTTCAGAGGCAACTACTTGTTTTTTCTTATTTGAA
MarDRb01-Regenbogen-TULV-L-E_2168	ACATTATAAAAGTTTAATTTCAGAGGCAACTACTTGTTTTTTCTTATTTGAAAAAGGTCTTCATGGGAATCTTACTGAAG
MarDRb01-Regenbogen-TULV-L-E_2196	ACTACTTGTTTTTTCTTATTTGAAAAAGGTCTTCATGGGAATCTTACTGAAGAAGCTAAAATACATTTAGAGACAGTAGA
MarDRb01-Regenbogen-TULV-L-E_2224	GTCTTCATGGGAATCTTACTGAAGAAGCTAAAATACATTTAGAGACAGTAGAATGGGCTAGGAAATTTAGTGATAAAGAG
MarDRb01-Regenbogen-TULV-L-E_2252	TAAAATACATTTAGAGACAGTAGAATGGGCTAGGAAATTTAGTGATAAAGAGAAGGCTTATGGAGCATATATAATGGAAG
MarDRb01-Regenbogen-TULV-L-E_2280	GCTAGGAAATTTAGTGATAAAGAGAAGGCTTATGGAGCATATATAATGGAAGAAGGTTATACGATAAAGGATGTGGTAGA
MarDRb01-Regenbogen-TULV-L-E_2308	CTTATGGAGCATATATAATGGAAGAAGGTTATACGATAAAGGATGTGGTAGATGGTAATATCTTAGTAGAACAACAATTA
MarDRb01-Regenbogen-TULV-L-E_2336	TTATACGATAAAGGATGTGGTAGATGGTAATATCTTAGTAGAACAACAATTATTTTGTCAAGAAGTTGTAGAGTTATCTG
MarDRb01-Regenbogen-TULV-L-E_2364	AATATCTTAGTAGAACAACAATTATTTTGTCAAGAAGTTGTAGAGTTATCTGCAATGGAACTAAATACATACCTAGAAGC
MarDRb01-Regenbogen-TULV-L-E_2392	GTCAAGAAGTTGTAGAGTTATCTGCAATGGAACTAAATACATACCTAGAAGCTAAGTCACAAGTAATGGCGGCTAATATA
MarDRb01-Regenbogen-TULV-L-E_2420	GGAACTAAATACATACCTAGAAGCTAAGTCACAAGTAATGGCGGCTAATATAATGAACAAACACTGGGATCGCCCTTATT
MarDRb01-Regenbogen-TULV-L-E_2448	TCACAAGTAATGGCGGCTAATATAATGAACAAACACTGGGATCGCCCTTATTTCAGCCAAACGAGGAATATCAGCTTGAA
MarDRb01-Regenbogen-TULV-L-E_2476	ACAAACACTGGGATCGCCCTTATTTCAGCCAAACGAGGAATATCAGCTTGAAGGGTATGTCAGGTGCACTACAAGAGGAT
MarDRb01-Regenbogen-TULV-L-E_2504	CCAAACGAGGAATATCAGCTTGAAGGGTATGTCAGGTGCACTACAAGAGGATGGCCATTTATCAGCTAGTGTTACACTAA
MarDRb01-Regenbogen-TULV-L-E_2532	ATGTCAGGTGCACTACAAGAGGATGGCCATTTATCAGCTAGTGTTACACTAATTGAAGCCATACGATTCTTAAATCAATC
MarDRb01-Regenbogen-TULV-L-E_2560	ATTTATCAGCTAGTGTTACACTAATTGAAGCCATACGATTCTTAAATCAATCTCAACAGAATCCTTCAGTGTTGGAGATG
MarDRb01-Regenbogen-TULV-L-E_2588	AGCCATACGATTCTTAAATCAATCTCAACAGAATCCTTCAGTGTTGGAGATGTATGAACAGACTAAGAGGCAGAAAGCTA
MarDRb01-Regenbogen-TULV-L-E_2616	CAGAATCCTTCAGTGTTGGAGATGTATGAACAGACTAAGAGGCAGAAAGCTATGGCACGAATTGTTAGGAAGTATCAGAG
MarDRb01-Regenbogen-TULV-L-E_2644	AACAGACTAAGAGGCAGAAAGCTATGGCACGAATTGTTAGGAAGTATCAGAGAACAGAAGCTGACCGTGGGTTTTTTATA
MarDRb01-Regenbogen-TULV-L-E_2672	ACGAATTGTTAGGAAGTATCAGAGAACAGAAGCTGACCGTGGGTTTTTTATAACCACTTTACCAACAAGAGTGAGACTAG
MarDRb01-Regenbogen-TULV-L-E_2700	GAAGCTGACCGTGGGTTTTTTATAACCACTTTACCAACAAGAGTGAGACTAGAGATTATAGAAGACTATTTTGATGCAAT
MarDRb01-Regenbogen-TULV-L-E_2728	CTTTACCAACAAGAGTGAGACTAGAGATTATAGAAGACTATTTTGATGCAATAGCCAAAGTGGTTCCTGAAGAGTATATA
MarDRb01-Regenbogen-TULV-L-E_2756	TATAGAAGACTATTTTGATGCAATAGCCAAAGTGGTTCCTGAAGAGTATATATCATATGGAGGGGAGAGAAAAATACTGA
MarDRb01-Regenbogen-TULV-L-E_2784	AAAGTGGTTCCTGAAGAGTATATATCATATGGAGGGGAGAGAAAAATACTGAATATCCAACAGGCTCTTGAAAAGGCACT
MarDRb01-Regenbogen-TULV-L-E_2812	ATGGAGGGGAGAGAAAAATACTGAATATCCAACAGGCTCTTGAAAAGGCACTGAGATGGGCATCAGGTGAAAGTGAGATC
MarDRb01-Regenbogen-TULV-L-E_2840	CCAACAGGCTCTTGAAAAGGCACTGAGATGGGCATCAGGTGAAAGTGAGATCCAAATCAGTATGGGGCAGGTCATTAAAC
MarDRb01-Regenbogen-TULV-L-E_2868	TGGGCATCAGGTGAAAGTGAGATCCAAATCAGTATGGGGCAGGTCATTAAACTGAAAAGGAAATTGATGTATGTGAGTGC
MarDRb01-Regenbogen-TULV-L-E_2896	TCAGTATGGGGCAGGTCATTAAACTGAAAAGGAAATTGATGTATGTGAGTGCAGATGCAACAAAATGGTCCCCAGGAGAT
MarDRb01-Regenbogen-TULV-L-E_2924	AAGGAAATTGATGTATGTGAGTGCAGATGCAACAAAATGGTCCCCAGGAGATAATTCAGCAAAATTTCGAAGATTTACTC
MarDRb01-Regenbogen-TULV-L-E_2952	GCAACAAAATGGTCCCCAGGAGATAATTCAGCAAAATTTCGAAGATTTACTCAAGCATTACATGATGGTTTGCGGGATGA
MarDRb01-Regenbogen-TULV-L-E_2980	CAGCAAAATTTCGAAGATTTACTCAAGCATTACATGATGGTTTGCGGGATGATAAATTGAAAAGGTGTGTAGTGGATGCT
MarDRb01-Regenbogen-TULV-L-E_3008	ATTACATGATGGTTTGCGGGATGATAAATTGAAAAGGTGTGTAGTGGATGCTTTACGGAATATTTATGAAACTGATTTCT
MarDRb01-Regenbogen-TULV-L-E_3036	TTGAAAAGGTGTGTAGTGGATGCTTTACGGAATATTTATGAAACTGATTTCTTTATGTCTAGAAAACTACATAGGTATAT
MarDRb01-Regenbogen-TULV-L-E_3064	GGAATATTTATGAAACTGATTTCTTTATGTCTAGAAAACTACATAGGTATATTGATGGTATGGATGATCTATCTGAATTT
MarDRb01-Regenbogen-TULV-L-E_3092	GTCTAGAAAACTACATAGGTATATTGATGGTATGGATGATCTATCTGAATTTGTAGAAGACTTCTTATCATTTTTCCCAA
MarDRb01-Regenbogen-TULV-L-E_3120	GGTATGGATGATCTATCTGAATTTGTAGAAGACTTCTTATCATTTTTCCCAAACAAGGTATCTGCTGCTATAAAGGGAAA
MarDRb01-Regenbogen-TULV-L-E_3148	AAGACTTCTTATCATTTTTCCCAAACAAGGTATCTGCTGCTATAAAGGGAAATTGGCTCCAAGGAAATTTAAATAAGTGT
MarDRb01-Regenbogen-TULV-L-E_3176	GGTATCTGCTGCTATAAAGGGAAATTGGCTCCAAGGAAATTTAAATAAGTGTTCATCATTATTTGGTGCAGCAGTTTCCC
MarDRb01-Regenbogen-TULV-L-E_3204	CTCCAAGGAAATTTAAATAAGTGTTCATCATTATTTGGTGCAGCAGTTTCCCTGCTATTTAGGAAAATCTGGAGTCTTCT
MarDRb01-Regenbogen-TULV-L-E_3232	CATTATTTGGTGCAGCAGTTTCCCTGCTATTTAGGAAAATCTGGAGTCTTCTTTACCCAGAGTTGGATTGCTTTTTTGAG
MarDRb01-Regenbogen-TULV-L-E_3260	ATTTAGGAAAATCTGGAGTCTTCTTTACCCAGAGTTGGATTGCTTTTTTGAGTTTGCACACCATTCTGATGATGCATTAT
MarDRb01-Regenbogen-TULV-L-E_3288	CCAGAGTTGGATTGCTTTTTTGAGTTTGCACACCATTCTGATGATGCATTATTTATCTATGGTTATCTTGAACCTACTGA
MarDRb01-Regenbogen-TULV-L-E_3316	CACACCATTCTGATGATGCATTATTTATCTATGGTTATCTTGAACCTACTGATGATGGAACTGAATGGTTTAGGTTTGTG
MarDRb01-Regenbogen-TULV-L-E_3344	CTATGGTTATCTTGAACCTACTGATGATGGAACTGAATGGTTTAGGTTTGTGACACAACAAATACAGGCTGGGAATCTTC
MarDRb01-Regenbogen-TULV-L-E_3372	GGAACTGAATGGTTTAGGTTTGTGACACAACAAATACAGGCTGGGAATCTTCATTGGTATGCAGTTAATCAAGAGATGTG
MarDRb01-Regenbogen-TULV-L-E_3400	AACAAATACAGGCTGGGAATCTTCATTGGTATGCAGTTAATCAAGAGATGTGGAAAAGTATGTTTAATCTCCATGAACAT
MarDRb01-Regenbogen-TULV-L-E_3428	GTATGCAGTTAATCAAGAGATGTGGAAAAGTATGTTTAATCTCCATGAACATATTTTGTTAATGGGTTCCATTAAAATAT
MarDRb01-Regenbogen-TULV-L-E_3456	AGTATGTTTAATCTCCATGAACATATTTTGTTAATGGGTTCCATTAAAATATCACCCAAAAAGACAACTGTGTCCCCTAC
MarDRb01-Regenbogen-TULV-L-E_3484	TGTTAATGGGTTCCATTAAAATATCACCCAAAAAGACAACTGTGTCCCCTACTAATGCGGAATTCTTATCAACATTTTTT
MarDRb01-Regenbogen-TULV-L-E_3512	CAAAAAGACAACTGTGTCCCCTACTAATGCGGAATTCTTATCAACATTTTTTGAAGGTTGTGCAGTTTCAATTCCTTTTA
MarDRb01-Regenbogen-TULV-L-E_3540	GCGGAATTCTTATCAACATTTTTTGAAGGTTGTGCAGTTTCAATTCCTTTTATCAAGATATTGTTGGGCTCTCTATCTGA
MarDRb01-Regenbogen-TULV-L-E_3568	GTTGTGCAGTTTCAATTCCTTTTATCAAGATATTGTTGGGCTCTCTATCTGACTTACCAGGCTTAGGCTATTTTGATGAT
MarDRb01-Regenbogen-TULV-L-E_3596	GATATTGTTGGGCTCTCTATCTGACTTACCAGGCTTAGGCTATTTTGATGATCTTGCTGCTGCACAGAGTAGATGTGTTA
MarDRb01-Regenbogen-TULV-L-E_3624	CCAGGCTTAGGCTATTTTGATGATCTTGCTGCTGCACAGAGTAGATGTGTTAAAGCACTTGACATGGGGGCATGCCCACA
MarDRb01-Regenbogen-TULV-L-E_3652	CTGCTGCACAGAGTAGATGTGTTAAAGCACTTGACATGGGGGCATGCCCACAGTTGGCACAGCTAGGAATTGTTTTATGC
MarDRb01-Regenbogen-TULV-L-E_3680	ACTTGACATGGGGGCATGCCCACAGTTGGCACAGCTAGGAATTGTTTTATGCACAAGTAAAGTTGAACGACTATATGGTA
MarDRb01-Regenbogen-TULV-L-E_3708	GCACAGCTAGGAATTGTTTTATGCACAAGTAAAGTTGAACGACTATATGGTACAGCCACTGGGATGGTGAACAACCCGAC
MarDRb01-Regenbogen-TULV-L-E_3736	GTAAAGTTGAACGACTATATGGTACAGCCACTGGGATGGTGAACAACCCGACTTCCTTTTTAAAGGTAGAAAGATCGTCA
MarDRb01-Regenbogen-TULV-L-E_3764	CACTGGGATGGTGAACAACCCGACTTCCTTTTTAAAGGTAGAAAGATCGTCAATACCCATTCCACTAGGTGGTGATGGTT
MarDRb01-Regenbogen-TULV-L-E_3792	TTTTTAAAGGTAGAAAGATCGTCAATACCCATTCCACTAGGTGGTGATGGTTCTATGTCCATTATGGAACTTGCTACAGC
MarDRb01-Regenbogen-TULV-L-E_3820	CCATTCCACTAGGTGGTGATGGTTCTATGTCCATTATGGAACTTGCTACAGCAGGAATAGGTATGGCTGATAAGAATGTT
MarDRb01-Regenbogen-TULV-L-E_3848	GTCCATTATGGAACTTGCTACAGCAGGAATAGGTATGGCTGATAAGAATGTTTTAAAGAATGCATATATCTCTTTTAAAC
MarDRb01-Regenbogen-TULV-L-E_3876	ATAGGTATGGCTGATAAGAATGTTTTAAAGAATGCATATATCTCTTTTAAACATACTAAAAGAGATAGTGATCGTTATAT
MarDRb01-Regenbogen-TULV-L-E_3904	AGAATGCATATATCTCTTTTAAACATACTAAAAGAGATAGTGATCGTTATATATTGGGTTTGTTTAAATTCCTTATGAGC
MarDRb01-Regenbogen-TULV-L-E_3932	TAAAAGAGATAGTGATCGTTATATATTGGGTTTGTTTAAATTCCTTATGAGCTTGAGTGATGATGTATTTCAGCATGACC
MarDRb01-Regenbogen-TULV-L-E_3960	GGTTTGTTTAAATTCCTTATGAGCTTGAGTGATGATGTATTTCAGCATGACCGTTTAGGAGAATTCAGCTTTGTAGGCAA
MarDRb01-Regenbogen-TULV-L-E_3988	GTGATGATGTATTTCAGCATGACCGTTTAGGAGAATTCAGCTTTGTAGGCAAAGTTCAATGGAAAGTCTTCACTCCTAAA
MarDRb01-Regenbogen-TULV-L-E_4016	AGGAGAATTCAGCTTTGTAGGCAAAGTTCAATGGAAAGTCTTCACTCCTAAATCAGAATTTGAGTTTTTTGATCAGTATT
MarDRb01-Regenbogen-TULV-L-E_4044	CAATGGAAAGTCTTCACTCCTAAATCAGAATTTGAGTTTTTTGATCAGTATTCTTCAAAGTATCTGCAATTATGGACTGA
MarDRb01-Regenbogen-TULV-L-E_4072	AATTTGAGTTTTTTGATCAGTATTCTTCAAAGTATCTGCAATTATGGACTGAACAACACCCTGTATATGACTATATCATC
MarDRb01-Regenbogen-TULV-L-E_4100	AAAGTATCTGCAATTATGGACTGAACAACACCCTGTATATGACTATATCATCCCACGTGGGAGAGATAACTTATTGGTTT
MarDRb01-Regenbogen-TULV-L-E_4128	CACCCTGTATATGACTATATCATCCCACGTGGGAGAGATAACTTATTGGTTTATTTGGTTAGAAAACTAAACGATCCAAG
MarDRb01-Regenbogen-TULV-L-E_4156	GTGGGAGAGATAACTTATTGGTTTATTTGGTTAGAAAACTAAACGATCCAAGCATAGTGACAGCTATGACTATGCAATCA
MarDRb01-Regenbogen-TULV-L-E_4184	GGTTAGAAAACTAAACGATCCAAGCATAGTGACAGCTATGACTATGCAATCACCACTTCAATTAAGATTCAGGATGCAAG
MarDRb01-Regenbogen-TULV-L-E_4212	GTGACAGCTATGACTATGCAATCACCACTTCAATTAAGATTCAGGATGCAAGCTAAGCAGCACATGAAAGTGTGTAGATT
MarDRb01-Regenbogen-TULV-L-E_4240	TTCAATTAAGATTCAGGATGCAAGCTAAGCAGCACATGAAAGTGTGTAGATTAAATGGAGAGTGGGTTACATTCAGAGAA
MarDRb01-Regenbogen-TULV-L-E_4268	GCAGCACATGAAAGTGTGTAGATTAAATGGAGAGTGGGTTACATTCAGAGAAGTACTTGCAGCTGCTGATTCATTTGCAC
MarDRb01-Regenbogen-TULV-L-E_4296	GGAGAGTGGGTTACATTCAGAGAAGTACTTGCAGCTGCTGATTCATTTGCACAGAGTTTTAAACCATCACAAAGTGACAT
MarDRb01-Regenbogen-TULV-L-E_4324	TTGCAGCTGCTGATTCATTTGCACAGAGTTTTAAACCATCACAAAGTGACATGGAGTTATTTCAGACTTTAGTAAACTGT
MarDRb01-Regenbogen-TULV-L-E_4352	TTTTAAACCATCACAAAGTGACATGGAGTTATTTCAGACTTTAGTAAACTGTACTTTTTCAAAAGAATATGCATGGAGAG
MarDRb01-Regenbogen-TULV-L-E_4380	TTATTTCAGACTTTAGTAAACTGTACTTTTTCAAAAGAATATGCATGGAGAGATTTCCTGAATGAAGTAAAATGTGAAGT
MarDRb01-Regenbogen-TULV-L-E_4408	TTTCAAAAGAATATGCATGGAGAGATTTCCTGAATGAAGTAAAATGTGAAGTACTGACCACAAGGCAAGTACATAGGCCC
MarDRb01-Regenbogen-TULV-L-E_4436	CCTGAATGAAGTAAAATGTGAAGTACTGACCACAAGGCAAGTACATAGGCCCAAAGTAGCTAGAACATTTACAGTCAAGG
MarDRb01-Regenbogen-TULV-L-E_4464	ACCACAAGGCAAGTACATAGGCCCAAAGTAGCTAGAACATTTACAGTCAAGGAAAGAGATCAGGCAATTCAAAATTCAAT
MarDRb01-Regenbogen-TULV-L-E_4492	TAGCTAGAACATTTACAGTCAAGGAAAGAGATCAGGCAATTCAAAATTCAATAACAGCTGTGATTGGGTACAAATATGCC
MarDRb01-Regenbogen-TULV-L-E_4520	AGATCAGGCAATTCAAAATTCAATAACAGCTGTGATTGGGTACAAATATGCCAATAAAGCTGATGAAATAAGTGATGTAC
MarDRb01-Regenbogen-TULV-L-E_4548	GCTGTGATTGGGTACAAATATGCCAATAAAGCTGATGAAATAAGTGATGTACTAGATAGTGCAGTGCATCCAGATTCATT
MarDRb01-Regenbogen-TULV-L-E_4576	AAGCTGATGAAATAAGTGATGTACTAGATAGTGCAGTGCATCCAGATTCATTGTCAACAGATTTACAGGTGATGAGAGAA
MarDRb01-Regenbogen-TULV-L-E_4604	TAGTGCAGTGCATCCAGATTCATTGTCAACAGATTTACAGGTGATGAGAGAAGGTGTTTATAGAGAACTGGGTTTGGATA
MarDRb01-Regenbogen-TULV-L-E_4632	ACAGATTTACAGGTGATGAGAGAAGGTGTTTATAGAGAACTGGGTTTGGATATAAACTATCCAAATGTTCTTAAACGTGT
MarDRb01-Regenbogen-TULV-L-E_4660	TTTATAGAGAACTGGGTTTGGATATAAACTATCCAAATGTTCTTAAACGTGTGGCTCCACTCTTGTATAAATCAGGAAAA
MarDRb01-Regenbogen-TULV-L-E_4688	CTATCCAAATGTTCTTAAACGTGTGGCTCCACTCTTGTATAAATCAGGAAAATCAAGAGTGGTGATAGTGCAAGGGAATA
MarDRb01-Regenbogen-TULV-L-E_4716	CCACTCTTGTATAAATCAGGAAAATCAAGAGTGGTGATAGTGCAAGGGAATATTGAGGGTACTGCAGAATCAATTTGTAG
MarDRb01-Regenbogen-TULV-L-E_4744	GAGTGGTGATAGTGCAAGGGAATATTGAGGGTACTGCAGAATCAATTTGTAGTTACTGGTTAAAAACTATGTCTCTGGTA
MarDRb01-Regenbogen-TULV-L-E_4772	GGGTACTGCAGAATCAATTTGTAGTTACTGGTTAAAAACTATGTCTCTGGTAAAAACCATTAAAGTTAGGCCTAAAAAGG
MarDRb01-Regenbogen-TULV-L-E_4800	TGGTTAAAAACTATGTCTCTGGTAAAAACCATTAAAGTTAGGCCTAAAAAGGAAGTCTTAAAGGCTGTGTCATTATTTAG
MarDRb01-Regenbogen-TULV-L-E_4828	CCATTAAAGTTAGGCCTAAAAAGGAAGTCTTAAAGGCTGTGTCATTATTTAGTAAGAAAGAGAAAATTGGGGATCTGACT
MarDRb01-Regenbogen-TULV-L-E_4856	CTTAAAGGCTGTGTCATTATTTAGTAAGAAAGAGAAAATTGGGGATCTGACTCATCTTGCTGCCACAAGGCTGTGTATTG
MarDRb01-Regenbogen-TULV-L-E_4884	AAAGAGAAAATTGGGGATCTGACTCATCTTGCTGCCACAAGGCTGTGTATTGACGTTTGGAGATGGTGCAAGGCAAATGA
MarDRb01-Regenbogen-TULV-L-E_4912	TTGCTGCCACAAGGCTGTGTATTGACGTTTGGAGATGGTGCAAGGCAAATGAACAAGACCCTAAGGCGTGGTTAGGTGCT
MarDRb01-Regenbogen-TULV-L-E_4940	TTGGAGATGGTGCAAGGCAAATGAACAAGACCCTAAGGCGTGGTTAGGTGCTCTTTATTTTGAAGGTAGGACTCTAATGC
MarDRb01-Regenbogen-TULV-L-E_4968	GACCCTAAGGCGTGGTTAGGTGCTCTTTATTTTGAAGGTAGGACTCTAATGCAATGGGTAGATGTATTTCTTGATAAAGG
MarDRb01-Regenbogen-TULV-L-E_4996	ATTTTGAAGGTAGGACTCTAATGCAATGGGTAGATGTATTTCTTGATAAAGGTGTGGTTCCTGTTGATCCAGAGATTCAG
MarDRb01-Regenbogen-TULV-L-E_5024	GGTAGATGTATTTCTTGATAAAGGTGTGGTTCCTGTTGATCCAGAGATTCAGTGTATGGGATTAATGATTTATGACCTAA
MarDRb01-Regenbogen-TULV-L-E_5052	GTTCCTGTTGATCCAGAGATTCAGTGTATGGGATTAATGATTTATGACCTAACTGGACAAAAGAACCTATTACAGATGCA
MarDRb01-Regenbogen-TULV-L-E_5080	TGGGATTAATGATTTATGACCTAACTGGACAAAAGAACCTATTACAGATGCAGGCTAATAGAAGGGCATATTCTGGTAAG
MarDRb01-Regenbogen-TULV-L-E_5108	ACAAAAGAACCTATTACAGATGCAGGCTAATAGAAGGGCATATTCTGGTAAGCAGTATGATGCTTACTGTGTTCAGACAT
MarDRb01-Regenbogen-TULV-L-E_5136	AATAGAAGGGCATATTCTGGTAAGCAGTATGATGCTTACTGTGTTCAGACATATAATGAAGAAACTAAATTATATGAAGG
MarDRb01-Regenbogen-TULV-L-E_5164	ATGATGCTTACTGTGTTCAGACATATAATGAAGAAACTAAATTATATGAAGGGGATTTAAGGGTAACATTTAATTTTGGA
MarDRb01-Regenbogen-TULV-L-E_5192	TGAAGAAACTAAATTATATGAAGGGGATTTAAGGGTAACATTTAATTTTGGAATTGATTGTGCTCGTTTGGAGATCTTTT
MarDRb01-Regenbogen-TULV-L-E_5220	TTAAGGGTAACATTTAATTTTGGAATTGATTGTGCTCGTTTGGAGATCTTTTGGGACAAGCAGGATTATTTATTAGAAAC
MarDRb01-Regenbogen-TULV-L-E_5248	ATTGTGCTCGTTTGGAGATCTTTTGGGACAAGCAGGATTATTTATTAGAAACATCAATAACCCAAAGGCATGTCTTAAAG
MarDRb01-Regenbogen-TULV-L-E_5276	CAAGCAGGATTATTTATTAGAAACATCAATAACCCAAAGGCATGTCTTAAAGATCTTGATGGAAGAAGTAACAAAAGAAT
MarDRb01-Regenbogen-TULV-L-E_5304	ATAACCCAAAGGCATGTCTTAAAGATCTTGATGGAAGAAGTAACAAAAGAATTGTTAAGATGTGGAATGAGATTCAAGAC
MarDRb01-Regenbogen-TULV-L-E_5332	TGATGGAAGAAGTAACAAAAGAATTGTTAAGATGTGGAATGAGATTCAAGACAGAGCAGGTAAATTCCTCTAGGAGTGTT
MarDRb01-Regenbogen-TULV-L-E_5360	AAGATGTGGAATGAGATTCAAGACAGAGCAGGTAAATTCCTCTAGGAGTGTTGTGCTTTTCAAGACTGATGCAGGCTTTG
MarDRb01-Regenbogen-TULV-L-E_5388	CAGGTAAATTCCTCTAGGAGTGTTGTGCTTTTCAAGACTGATGCAGGCTTTGAATGGGGTAAGCCAAACATCCCTTGTAT
MarDRb01-Regenbogen-TULV-L-E_5416	TTTTCAAGACTGATGCAGGCTTTGAATGGGGTAAGCCAAACATCCCTTGTATTGTATTTAGGAATTGTGCATTGCGAACT
MarDRb01-Regenbogen-TULV-L-E_5444	GGGTAAGCCAAACATCCCTTGTATTGTATTTAGGAATTGTGCATTGCGAACTGGGCTTAGAGTGCGCCATCCAATTAATA
MarDRb01-Regenbogen-TULV-L-E_5472	TTTAGGAATTGTGCATTGCGAACTGGGCTTAGAGTGCGCCATCCAATTAATAAATCATTTACTATCACTATACAGGCAGG
MarDRb01-Regenbogen-TULV-L-E_5500	TTAGAGTGCGCCATCCAATTAATAAATCATTTACTATCACTATACAGGCAGGTGGCTTTCGAGCAATGGCCCAACTGGAT
MarDRb01-Regenbogen-TULV-L-E_5528	ATTTACTATCACTATACAGGCAGGTGGCTTTCGAGCAATGGCCCAACTGGATGAGGAAAATCCTAGATTTCTATTAGCGC
MarDRb01-Regenbogen-TULV-L-E_5556	TTTCGAGCAATGGCCCAACTGGATGAGGAAAATCCTAGATTTCTATTAGCGCATGCTTACCATAACTTGAAGGATATCAG
MarDRb01-Regenbogen-TULV-L-E_5584	AAAATCCTAGATTTCTATTAGCGCATGCTTACCATAACTTGAAGGATATCAGGTATCAAGCATTACAGGCCATAGGAAAC
MarDRb01-Regenbogen-TULV-L-E_5612	TTACCATAACTTGAAGGATATCAGGTATCAAGCATTACAGGCCATAGGAAACATTTGGTTTAAAACACAACAGCATAAAT
MarDRb01-Regenbogen-TULV-L-E_5640	CAAGCATTACAGGCCATAGGAAACATTTGGTTTAAAACACAACAGCATAAATTATTTATTAATCCCATCATTTCTGCTGG
MarDRb01-Regenbogen-TULV-L-E_5668	GGTTTAAAACACAACAGCATAAATTATTTATTAATCCCATCATTTCTGCTGGGCTTCTAGAGAACTTCATGAAGGGGTTA
MarDRb01-Regenbogen-TULV-L-E_5696	TATTAATCCCATCATTTCTGCTGGGCTTCTAGAGAACTTCATGAAGGGGTTACCTGCTGCAATTCCACCAGCAGCTTATT
MarDRb01-Regenbogen-TULV-L-E_5724	CTAGAGAACTTCATGAAGGGGTTACCTGCTGCAATTCCACCAGCAGCTTATTCACTAATTATGAATAAAGCTAAAATCTC
MarDRb01-Regenbogen-TULV-L-E_5752	CTGCAATTCCACCAGCAGCTTATTCACTAATTATGAATAAAGCTAAAATCTCAGTGGACTTATTTATGTTTAATGAACTC
MarDRb01-Regenbogen-TULV-L-E_5780	AATTATGAATAAAGCTAAAATCTCAGTGGACTTATTTATGTTTAATGAACTCCTTGCTTTAATAAACCCACAGAATGTTT
MarDRb01-Regenbogen-TULV-L-E_5808	GACTTATTTATGTTTAATGAACTCCTTGCTTTAATAAACCCACAGAATGTTTTAAACTTAGACGGGATTGAAGAAACAAG
MarDRb01-Regenbogen-TULV-L-E_5836	CTTTAATAAACCCACAGAATGTTTTAAACTTAGACGGGATTGAAGAAACAAGTGAAGGATATAGTACTGTTTCAACAATC
MarDRb01-Regenbogen-TULV-L-E_5864	CTTAGACGGGATTGAAGAAACAAGTGAAGGATATAGTACTGTTTCAACAATCTCAAGTACACAGTGGTCTGAAGAGGTGA
MarDRb01-Regenbogen-TULV-L-E_5892	GGATATAGTACTGTTTCAACAATCTCAAGTACACAGTGGTCTGAAGAGGTGAGTTTAGTGATGGATGACAGTGATGATGA
MarDRb01-Regenbogen-TULV-L-E_5920	GTACACAGTGGTCTGAAGAGGTGAGTTTAGTGATGGATGACAGTGATGATGAAGACCAACCTGATTATACAATTGATTTA
MarDRb01-Regenbogen-TULV-L-E_5948	AGTGATGGATGACAGTGATGATGAAGACCAACCTGATTATACAATTGATTTAGATGATATTGATTTTGAAACAATTGATC
MarDRb01-Regenbogen-TULV-L-E_5976	CAACCTGATTATACAATTGATTTAGATGATATTGATTTTGAAACAATTGATCTGAAGGAAGATATTGAGCATTTTTTACA
MarDRb01-Regenbogen-TULV-L-E_6004	ATATTGATTTTGAAACAATTGATCTGAAGGAAGATATTGAGCATTTTTTACAAGATGAATCTGCATACACTGGTGATTTA
MarDRb01-Regenbogen-TULV-L-E_6032	GGAAGATATTGAGCATTTTTTACAAGATGAATCTGCATACACTGGTGATTTATTAATACAGACTGATGACACTGAGATAA
MarDRb01-Regenbogen-TULV-L-E_6060	GAATCTGCATACACTGGTGATTTATTAATACAGACTGATGACACTGAGATAAAGAAACTTAGGGGGATGACAAGAATACT
MarDRb01-Regenbogen-TULV-L-E_6088	TACAGACTGATGACACTGAGATAAAGAAACTTAGGGGGATGACAAGAATACTGGAGCCTATTAAATTAATAAAGAGCTGG
MarDRb01-Regenbogen-TULV-L-E_6116	ACTTAGGGGGATGACAAGAATACTGGAGCCTATTAAATTAATAAAGAGCTGGGTTTCAAAGGGTCTTTCAATTGAGAAGG
MarDRb01-Regenbogen-TULV-L-E_6144	CCTATTAAATTAATAAAGAGCTGGGTTTCAAAGGGTCTTTCAATTGAGAAGGTTTATAGCCCTGTCGGTATTATCTTAAT
MarDRb01-Regenbogen-TULV-L-E_6172	CAAAGGGTCTTTCAATTGAGAAGGTTTATAGCCCTGTCGGTATTATCTTAATGGCAAGATATATGTCTAAGCATTATGAT
MarDRb01-Regenbogen-TULV-L-E_6200	TAGCCCTGTCGGTATTATCTTAATGGCAAGATATATGTCTAAGCATTATGATTTCAATAAAGCTCCATTATCATTATTAA
MarDRb01-Regenbogen-TULV-L-E_6228	AGATATATGTCTAAGCATTATGATTTCAATAAAGCTCCATTATCATTATTAAATCCTTATGACTTGACAGAATTTGAGAG
MarDRb01-Regenbogen-TULV-L-E_6256	ATAAAGCTCCATTATCATTATTAAATCCTTATGACTTGACAGAATTTGAGAGTATTGTTAAGGGCTGGGGTGAGTGTGTG
MarDRb01-Regenbogen-TULV-L-E_6284	TTATGACTTGACAGAATTTGAGAGTATTGTTAAGGGCTGGGGTGAGTGTGTGAATGATAGGTTTATCGAATACGATCATG
MarDRb01-Regenbogen-TULV-L-E_6312	GTTAAGGGCTGGGGTGAGTGTGTGAATGATAGGTTTATCGAATACGATCATGAAGCAGAGAAAAAAGTTAGGGATGAAAA
MarDRb01-Regenbogen-TULV-L-E_6340	ATAGGTTTATCGAATACGATCATGAAGCAGAGAAAAAAGTTAGGGATGAAAAAATACAGCCTGAGGATGTTCTCCCGGAT
MarDRb01-Regenbogen-TULV-L-E_6368	AGAGAAAAAAGTTAGGGATGAAAAAATACAGCCTGAGGATGTTCTCCCGGATTCCCTTTTTTCTTTTAGACATGCTGATA
MarDRb01-Regenbogen-TULV-L-E_6396	CAGCCTGAGGATGTTCTCCCGGATTCCCTTTTTTCTTTTAGACATGCTGATATTCTCCTTAGGAGATTATTTCCAAAGGA
MarDRb01-Regenbogen-TULV-L-E_6424	TTTTTTCTTTTAGACATGCTGATATTCTCCTTAGGAGATTATTTCCAAAGGATTCAGCTGCTTCATTTTATTAATAATGA
MarDRb01-Regenbogen-TULV-L-E_6449	TCTCCTTAGGAGATTATTTCCAAAGGATTCAGCTGCTTCATTTTATTAATAATGAGTACTATTTGTTGCTCTTTTCTCGG
MarCzKa04-Kanicky-TULV-L-E_32	AAAAATGGAGAAATACACAGAGATCCACAATAGAATGAGGGAATGTGTTCCAGGGGAAGTTTCTGCAGTAGAGTGCCTAG
MarCzKa04-Kanicky-TULV-L-E_60	AATAGAATGAGGGAATGTGTTCCAGGGGAAGTTTCTGCAGTAGAGTGCCTAGATCTACTAGATAGGTTTTATGCTGTGAG
MarCzKa04-Kanicky-TULV-L-E_88	AAGTTTCTGCAGTAGAGTGCCTAGATCTACTAGATAGGTTTTATGCTGTGAGACATGATGTTGTGGATCAGATGATAAAG
MarCzKa04-Kanicky-TULV-L-E_116	ACTAGATAGGTTTTATGCTGTGAGACATGATGTTGTGGATCAGATGATAAAGCATGATTGGTCTGACAACAAAGACAAAG
MarCzKa04-Kanicky-TULV-L-E_144	GATGTTGTGGATCAGATGATAAAGCATGATTGGTCTGACAACAAAGACAAAGAACAGCCCATAGGCCATGTCTTGTTGAT
MarCzKa04-Kanicky-TULV-L-E_172	ATTGGTCTGACAACAAAGACAAAGAACAGCCCATAGGCCATGTCTTGTTGATGGCAGGAGTGCCAAATGAGGTCATACAA
MarCzKa04-Kanicky-TULV-L-E_200	GCCCATAGGCCATGTCTTGTTGATGGCAGGAGTGCCAAATGAGGTCATACAAGGTATGGAGAAGAAAATCATACCTGGAA
MarCzKa04-Kanicky-TULV-L-E_228	GGAGTGCCAAATGAGGTCATACAAGGTATGGAGAAGAAAATCATACCTGGAAGTTTTTTTTGTCAAATCTTAAGGTCATT
MarCzKa04-Kanicky-TULV-L-E_256	TGGAGAAGAAAATCATACCTGGAAGTTTTTTTTGTCAAATCTTAAGGTCATTCTTTAAAATGACACCAGATAACTACAAG
MarCzKa04-Kanicky-TULV-L-E_284	TTTTTGTCAAATCTTAAGGTCATTCTTTAAAATGACACCAGATAACTACAAGATCACAGGGAGTCTGATTGAATTCATCG
MarCzKa04-Kanicky-TULV-L-E_312	AAAATGACACCAGATAACTACAAGATCACAGGGAGTCTGATTGAATTCATCGAGGTGACAGTTACAGCTGATGTGGCAAG
MarCzKa04-Kanicky-TULV-L-E_340	CAGGGAGTCTGATTGAATTCATCGAGGTGACAGTTACAGCTGATGTGGCAAGAGGAACACGTGAAAAATTCTTAAAATAT
MarCzKa04-Kanicky-TULV-L-E_368	GACAGTTACAGCTGATGTGGCAAGAGGAACACGTGAAAAATTCTTAAAATATCAAGCAGGTTTGGAATACATAGAGCAGT
MarCzKa04-Kanicky-TULV-L-E_396	ACACGTGAAAAATTCTTAAAATATCAAGCAGGTTTGGAATACATAGAGCAGTTATTGCATCAGGAGTCAGAACGGGGTAA
MarCzKa04-Kanicky-TULV-L-E_424	CAGGTTTGGAATACATAGAGCAGTTATTGCATCAGGAGTCAGAACGGGGTAATCTGCCAGGTGGTTATAGAATAAAATTT
MarCzKa04-Kanicky-TULV-L-E_452	GCATCAGGAGTCAGAACGGGGTAATCTGCCAGGTGGTTATAGAATAAAATTTGATGTAGTGGCAGTAAGGACTGATGGGT
MarCzKa04-Kanicky-TULV-L-E_480	CCAGGTGGTTATAGAATAAAATTTGATGTAGTGGCAGTAAGGACTGATGGGTCAAATATATCGACGCAATGGCCTAGTCA
MarCzKa04-Kanicky-TULV-L-E_508	TAGTGGCAGTAAGGACTGATGGGTCAAATATATCGACGCAATGGCCTAGTCAAAGAAATGAGGGTGTTGTTCAAACAATG
MarCzKa04-Kanicky-TULV-L-E_536	TATATCGACGCAATGGCCTAGTCAAAGAAATGAGGGTGTTGTTCAAACAATGAGACTAATTCAGGCAGATATTAATTATG
MarCzKa04-Kanicky-TULV-L-E_564	AATGAGGGTGTTGTTCAAACAATGAGACTAATTCAGGCAGATATTAATTATGTAAGGGAACACTTAATAAAAAATGAAGA
MarCzKa04-Kanicky-TULV-L-E_592	TAATTCAGGCAGATATTAATTATGTAAGGGAACACTTAATAAAAAATGAAGAAAGATCGGCATTAGAAGCCATGTTCAAT
MarCzKa04-Kanicky-TULV-L-E_620	GGAACACTTAATAAAAAATGAAGAAAGATCGGCATTAGAAGCCATGTTCAATCTAAAATTCCATGTTAGTGGACCTAAAG
MarCzKa04-Kanicky-TULV-L-E_648	TCGGCATTAGAAGCCATGTTCAATCTAAAATTCCATGTTAGTGGACCTAAAGCTAGGACTTTTGACATTCCTGATTATCG
MarCzKa04-Kanicky-TULV-L-E_676	AATTCCATGTTAGTGGACCTAAAGCTAGGACTTTTGACATTCCTGATTATCGGCCCCAGCAACTATGTAACCCAAATATA
MarCzKa04-Kanicky-TULV-L-E_704	GACTTTTGACATTCCTGATTATCGGCCCCAGCAACTATGTAACCCAAATATAGATAACCTCCTAAATTACTGTAAAAATT
MarCzKa04-Kanicky-TULV-L-E_732	CAGCAACTATGTAACCCAAATATAGATAACCTCCTAAATTACTGTAAAAATTGGTTGACACGGGAGCATGAATTTGCCTT
MarCzKa04-Kanicky-TULV-L-E_760	ACCTCCTAAATTACTGTAAAAATTGGTTGACACGGGAGCATGAATTTGCCTTTGATGAGGTTAAAGGGCAAAGAGTTTTT
MarCzKa04-Kanicky-TULV-L-E_788	GACACGGGAGCATGAATTTGCCTTTGATGAGGTTAAAGGGCAAAGAGTTTTTAACATATTTGAGGCAGAAGAGATTAAAC
MarCzKa04-Kanicky-TULV-L-E_816	GAGGTTAAAGGGCAAAGAGTTTTTAACATATTTGAGGCAGAAGAGATTAAACATAAAGAGAGGTATAATCCATCACGCAA
MarCzKa04-Kanicky-TULV-L-E_844	TATTTGAGGCAGAAGAGATTAAACATAAAGAGAGGTATAATCCATCACGCAAACCAAGAAATTTTTTATTAATACAGGGG
MarCzKa04-Kanicky-TULV-L-E_872	AGAGAGGTATAATCCATCACGCAAACCAAGAAATTTTTTATTAATACAGGGGACTGTTCAAGGCCCATACTTGCCCTCAA
MarCzKa04-Kanicky-TULV-L-E_900	AGAAATTTTTTATTAATACAGGGGACTGTTCAAGGCCCATACTTGCCCTCAACTATAGCATCAGACCAGTACGATACAAA
MarCzKa04-Kanicky-TULV-L-E_928	TTCAAGGCCCATACTTGCCCTCAACTATAGCATCAGACCAGTACGATACAAAGGTTGGTTGCTTAGAAATATTAAAAAAT
MarCzKa04-Kanicky-TULV-L-E_956	AGCATCAGACCAGTACGATACAAAGGTTGGTTGCTTAGAAATATTAAAAAATCATCCAGAGACTCCGATACAAATTTTAG
MarCzKa04-Kanicky-TULV-L-E_984	GGTTGCTTAGAAATATTAAAAAATCATCCAGAGACTCCGATACAAATTTTAGCTAGGGATATGGCATTGAAATACATAAT
MarCzKa04-Kanicky-TULV-L-E_1012	CAGAGACTCCGATACAAATTTTAGCTAGGGATATGGCATTGAAATACATAATGTTAGATAAAGATGACCTTATAAACTAT
MarCzKa04-Kanicky-TULV-L-E_1040	GGATATGGCATTGAAATACATAATGTTAGATAAAGATGACCTTATAAACTATTACAACCCTAGAGCATATTTTAAACAAA
MarCzKa04-Kanicky-TULV-L-E_1062	ATGTTAGATAAAGATGACCTTATAAACTATTACAACCCTAGAGCATATTTTAAACAAACAGCCAATATAAAAGAACCAGG
MarCzKa04-Kanicky-TULV-L-E_1193	GGATGTTATCTCAAAGTACTCTAAAAAAGGTGTGTTTGGTGAGGTGATTGATAGTATAGAAATAAGCAGTCTAATACAGC
MarCzKa04-Kanicky-TULV-L-E_1221	GGTGTGTTTGGTGAGGTGATTGATAGTATAGAAATAAGCAGTCTAATACAGCAAAATGAGTGTTCAAAAGTCATAGAAAA
MarCzKa04-Kanicky-TULV-L-E_1249	TAGAAATAAGCAGTCTAATACAGCAAAATGAGTGTTCAAAAGTCATAGAAAAGATTTTATCTGATTTAGAAATTAATGTT
MarCzKa04-Kanicky-TULV-L-E_1277	TGAGTGTTCAAAAGTCATAGAAAAGATTTTATCTGATTTAGAAATTAATGTTGGTGAAACAAGCCAAGGCTTAGAAAACC
MarCzKa04-Kanicky-TULV-L-E_1305	TTATCTGATTTAGAAATTAATGTTGGTGAAACAAGCCAAGGCTTAGAAAACCCTAAGAGGACAACAGGTGTTGATGATGT
MarCzKa04-Kanicky-TULV-L-E_1333	AAACAAGCCAAGGCTTAGAAAACCCTAAGAGGACAACAGGTGTTGATGATGTATTTAAGAAATTTTATGATAATGAATTA
MarCzKa04-Kanicky-TULV-L-E_1361	GAGGACAACAGGTGTTGATGATGTATTTAAGAAATTTTATGATAATGAATTAGTTAAATACATGTTGCATATAGTAAGAA
MarCzKa04-Kanicky-TULV-L-E_1389	AAGAAATTTTATGATAATGAATTAGTTAAATACATGTTGCATATAGTAAGAAAAACAACAGCTTGGCATATGGGGCACCT
MarCzKa04-Kanicky-TULV-L-E_1417	AATACATGTTGCATATAGTAAGAAAAACAACAGCTTGGCATATGGGGCACCTGTTTAGAGATATAACAGAATGTTTAATT
MarCzKa04-Kanicky-TULV-L-E_1445	AACAGCTTGGCATATGGGGCACCTGTTTAGAGATATAACAGAATGTTTAATTGCACATGCTGGCTTAAAAAGATCAAAGT
MarCzKa04-Kanicky-TULV-L-E_1473	AGAGATATAACAGAATGTTTAATTGCACATGCTGGCTTAAAAAGATCAAAGTATTGGTCTATACATGGGTTTTCTCATGG
MarCzKa04-Kanicky-TULV-L-E_1501	ATGCTGGCTTAAAAAGATCAAAGTATTGGTCTATACATGGGTTTTCTCATGGTGGGATATTACTGATGATCTTACCATCA
MarCzKa04-Kanicky-TULV-L-E_1529	GTCTATACATGGGTTTTCTCATGGTGGGATATTACTGATGATCTTACCATCAAAATCATTGGAGGTAGCAGGCTCCTATA
MarCzKa04-Kanicky-TULV-L-E_1557	ATATTACTGATGATCTTACCATCAAAATCATTGGAGGTAGCAGGCTCCTATATTCGGTTCTTTACTGTCTTTAAGGATGG
MarCzKa04-Kanicky-TULV-L-E_1585	CATTGGAGGTAGCAGGCTCCTATATTCGGTTCTTTACTGTCTTTAAGGATGGGTTGGGTTTAATTGATTATGAGAATCTG
MarCzKa04-Kanicky-TULV-L-E_1613	GTTCTTTACTGTCTTTAAGGATGGGTTGGGTTTAATTGATTATGAGAATCTGGACTCAACTGTAGTGATTGATGGTGTAA
MarCzKa04-Kanicky-TULV-L-E_1641	GGTTTAATTGATTATGAGAATCTGGACTCAACTGTAGTGATTGATGGTGTAAATTGGTGCTTCAGTAAAGTTATGAGCTT
MarCzKa04-Kanicky-TULV-L-E_1669	CAACTGTAGTGATTGATGGTGTAAATTGGTGCTTCAGTAAAGTTATGAGCTTGGACCTAAATCGGTTACTGGCTCTGAAC
MarCzKa04-Kanicky-TULV-L-E_1697	GTGCTTCAGTAAAGTTATGAGCTTGGACCTAAATCGGTTACTGGCTCTGAACATATCCTTTGAAAAAACACTATTAGCTA
MarCzKa04-Kanicky-TULV-L-E_1725	CTAAATCGGTTACTGGCTCTGAACATATCCTTTGAAAAAACACTATTAGCTACAGCTACATGGTTCCAATATTATACAGA
MarCzKa04-Kanicky-TULV-L-E_1753	CCTTTGAAAAAACACTATTAGCTACAGCTACATGGTTCCAATATTATACAGAAGATCAGGGCCATTTCCCATTGCAACAT
MarCzKa04-Kanicky-TULV-L-E_1781	TACATGGTTCCAATATTATACAGAAGATCAGGGCCATTTCCCATTGCAACATGCATTGAGGTCTGTTTTTGCATTTCACT
MarCzKa04-Kanicky-TULV-L-E_1809	CAGGGCCATTTCCCATTGCAACATGCATTGAGGTCTGTTTTTGCATTTCACTTTCTGCTCACTGTGACACAAAAGATGAA
MarCzKa04-Kanicky-TULV-L-E_1837	TGAGGTCTGTTTTTGCATTTCACTTTCTGCTCACTGTGACACAAAAGATGAAGTTGTGTGCCATTTTTGACAATCTAAGA
MarCzKa04-Kanicky-TULV-L-E_1865	GCTCACTGTGACACAAAAGATGAAGTTGTGTGCCATTTTTGACAATCTAAGATATCTAATTCCTGCTGTAACTTCACTTT
MarCzKa04-Kanicky-TULV-L-E_1893	TGTGCCATTTTTGACAATCTAAGATATCTAATTCCTGCTGTAACTTCACTTTACTCAGGATATAAACCATTAATTGTAAA
MarCzKa04-Kanicky-TULV-L-E_1921	TAATTCCTGCTGTAACTTCACTTTACTCAGGATATAAACCATTAATTGTAAAGTTTTTTGAAAGGCCATTCAAAAGTGCA
MarCzKa04-Kanicky-TULV-L-E_1949	AGGATATAAACCATTAATTGTAAAGTTTTTTGAAAGGCCATTCAAAAGTGCACTCGATGTGTACTTGTATACTATTATAA
MarCzKa04-Kanicky-TULV-L-E_1977	TTTGAAAGGCCATTCAAAAGTGCACTCGATGTGTACTTGTATACTATTATAAAAACATTACTTGTGAGTCTCGCACAAAA
MarCzKa04-Kanicky-TULV-L-E_2005	ATGTGTACTTGTATACTATTATAAAAACATTACTTGTGAGTCTCGCACAAAACAACAAAATCCGTTTTTATTCAAAAGTC
MarCzKa04-Kanicky-TULV-L-E_2033	ATTACTTGTGAGTCTCGCACAAAACAACAAAATCCGTTTTTATTCAAAAGTCAGGCTCTTAGGGCTCACAGTAGATCAAT
MarCzKa04-Kanicky-TULV-L-E_2061	AAAATCCGTTTTTATTCAAAAGTCAGGCTCTTAGGGCTCACAGTAGATCAATCAACTATTGGTGCGAGTGGAGTTTATCC
MarCzKa04-Kanicky-TULV-L-E_2089	TCTTAGGGCTCACAGTAGATCAATCAACTATTGGTGCGAGTGGAGTTTATCCTTCATTAATGTCAAGAGTGGTTTACAAA
MarCzKa04-Kanicky-TULV-L-E_2117	TATTGGTGCGAGTGGAGTTTATCCTTCATTAATGTCAAGAGTGGTTTACAAACATTATAAAAGTTTAATCTCAGAGGCAA
MarCzKa04-Kanicky-TULV-L-E_2145	TTAATGTCAAGAGTGGTTTACAAACATTATAAAAGTTTAATCTCAGAGGCAACTACCTGTTTTTTCTTATTTGAGAAAGG
MarCzKa04-Kanicky-TULV-L-E_2154	AGAGTGGTTTACAAACATTATAAAAGTTTAATCTCAGAGGCAACTACCTGTTTTTTCTTATTTGAGAAAGGCCTTCATGG
MarCzKa04-Kanicky-TULV-L-E_2274	GAATGGGCTAGGAAATTTAGTGACAAAGAGAAGGCTTATGGAGCATATATAATGGAAGAAGGTTATACAATAAAGGATGT
MarCzKa04-Kanicky-TULV-L-E_2303	GAAGGCTTATGGAGCATATATAATGGAAGAAGGTTATACAATAAAGGATGTAGTAGATGGTAATATCTCAGTAGAACAAC
MarCzKa04-Kanicky-TULV-L-E_2332	AAGGTTATACAATAAAGGATGTAGTAGATGGTAATATCTCAGTAGAACAACAATTATTTTGTCAAGAAGTTGTAGAGTTA
MarCzKa04-Kanicky-TULV-L-E_2361	GGTAATATCTCAGTAGAACAACAATTATTTTGTCAAGAAGTTGTAGAGTTATCTGCAATGGAGTTAAATACATACTTAGA
MarCzKa04-Kanicky-TULV-L-E_2390	TTGTCAAGAAGTTGTAGAGTTATCTGCAATGGAGTTAAATACATACTTAGAAGCTAAATCACAAGTAATGGCAGCCAATA
MarCzKa04-Kanicky-TULV-L-E_2419	TGGAGTTAAATACATACTTAGAAGCTAAATCACAAGTAATGGCAGCCAATATAATGAACAAACACTGGGATCGCCCTTAT
MarCzKa04-Kanicky-TULV-L-E_2448	TCACAAGTAATGGCAGCCAATATAATGAACAAACACTGGGATCGCCCTTATTTCAGTCAAACGAGGAATATCAGTTTGAA
MarCzKa04-Kanicky-TULV-L-E_2477	CAAACACTGGGATCGCCCTTATTTCAGTCAAACGAGGAATATCAGTTTGAAAGGTATGTCAGGTGCACTACAGGAAGATG
MarCzKa04-Kanicky-TULV-L-E_2506	AAACGAGGAATATCAGTTTGAAAGGTATGTCAGGTGCACTACAGGAAGATGGCCATTTATCAGCTAGTGTTACACTGATT
MarCzKa04-Kanicky-TULV-L-E_2535	TCAGGTGCACTACAGGAAGATGGCCATTTATCAGCTAGTGTTACACTGATTGAAGCAATACGTTTCTTAAATCAATCTCA
MarCzKa04-Kanicky-TULV-L-E_2564	ATCAGCTAGTGTTACACTGATTGAAGCAATACGTTTCTTAAATCAATCTCAACAGAATCCTTCAGTATTAGAGATGTATG
MarCzKa04-Kanicky-TULV-L-E_2593	TACGTTTCTTAAATCAATCTCAACAGAATCCTTCAGTATTAGAGATGTATGAACAGACTAAGAGGCAGAAGGCTATGGCA
MarCzKa04-Kanicky-TULV-L-E_2622	CCTTCAGTATTAGAGATGTATGAACAGACTAAGAGGCAGAAGGCTATGGCACGGATTGTTAGAAAATATCAGAGAACAGA
MarCzKa04-Kanicky-TULV-L-E_2651	TAAGAGGCAGAAGGCTATGGCACGGATTGTTAGAAAATATCAGAGAACAGAAGCTGATCGTGGGTTTTTTATAACCACTT
MarCzKa04-Kanicky-TULV-L-E_2680	TTAGAAAATATCAGAGAACAGAAGCTGATCGTGGGTTTTTTATAACCACTTTACCGACGAGAGTGAGATTAGAGATTATA
MarCzKa04-Kanicky-TULV-L-E_2709	CGTGGGTTTTTTATAACCACTTTACCGACGAGAGTGAGATTAGAGATTATAGAAGACTATTTTGATGCGATAGCCAAAGT
MarCzKa04-Kanicky-TULV-L-E_2738	GAGAGTGAGATTAGAGATTATAGAAGACTATTTTGATGCGATAGCCAAAGTGGTCCCCGAAGAGTATATATCCTATGGAG
MarCzKa04-Kanicky-TULV-L-E_2767	ATTTTGATGCGATAGCCAAAGTGGTCCCCGAAGAGTATATATCCTATGGAGGGGAGAGAAAAATATTGAATATCCAACAG
MarCzKa04-Kanicky-TULV-L-E_2796	GAAGAGTATATATCCTATGGAGGGGAGAGAAAAATATTGAATATCCAACAGGCTCTTGAAAAAGCACTGAGATGGGCGTC
MarCzKa04-Kanicky-TULV-L-E_2825	AAAAATATTGAATATCCAACAGGCTCTTGAAAAAGCACTGAGATGGGCGTCAGGTGAAAGTGAAATCCAAATCAGTATGG
MarCzKa04-Kanicky-TULV-L-E_2854	AAAAAGCACTGAGATGGGCGTCAGGTGAAAGTGAAATCCAAATCAGTATGGGGCAGGTCATTAAACTAAAAAGAAAATTG
MarCzKa04-Kanicky-TULV-L-E_2883	AGTGAAATCCAAATCAGTATGGGGCAGGTCATTAAACTAAAAAGAAAATTGATGTATGTGAGTGCAGATGCAACAAAATG
MarCzKa04-Kanicky-TULV-L-E_2912	CATTAAACTAAAAAGAAAATTGATGTATGTGAGTGCAGATGCAACAAAATGGTCCCCAGGAGATAATTCAGCAAAATTCC
MarCzKa04-Kanicky-TULV-L-E_2941	TGAGTGCAGATGCAACAAAATGGTCCCCAGGAGATAATTCAGCAAAATTCCGAAGATTTACTCAGGCATTACATGATGGT
MarCzKa04-Kanicky-TULV-L-E_2970	GGAGATAATTCAGCAAAATTCCGAAGATTTACTCAGGCATTACATGATGGTTTGCGGGATGATAAATTAAAAAGGTGTGT
MarCzKa04-Kanicky-TULV-L-E_2975	TAATTCAGCAAAATTCCGAAGATTTACTCAGGCATTACATGATGGTTTGCGGGATGATAAATTAAAAAGGTGTGTAGTGG
MarCzKa04-Kanicky-TULV-L-E_3096	AGAAAACTACATAGGTATATTGATGGTATGGATGATCTATCTGAATTTGTAGAAGACTTCTTATCATTTTTCCCAAATAA
MarCzKa04-Kanicky-TULV-L-E_3124	TGGATGATCTATCTGAATTTGTAGAAGACTTCTTATCATTTTTCCCAAATAAGGTGTCTGCTGCTATAAAGGGAAATTGG
MarCzKa04-Kanicky-TULV-L-E_3152	CTTCTTATCATTTTTCCCAAATAAGGTGTCTGCTGCTATAAAGGGAAATTGGCTTCAAGGAAATCTAAATAAGTGCTCAT
MarCzKa04-Kanicky-TULV-L-E_3180	TCTGCTGCTATAAAGGGAAATTGGCTTCAAGGAAATCTAAATAAGTGCTCATCATTATTTGGTGCAGCAGTTTCCCTGTT
MarCzKa04-Kanicky-TULV-L-E_3208	AAGGAAATCTAAATAAGTGCTCATCATTATTTGGTGCAGCAGTTTCCCTGTTATTTAGAAAAATTTGGAGTCTTCTTTAT
MarCzKa04-Kanicky-TULV-L-E_3236	ATTTGGTGCAGCAGTTTCCCTGTTATTTAGAAAAATTTGGAGTCTTCTTTATCCAGAGTTGGATTGTTTCTTTGAGTTTG
MarCzKa04-Kanicky-TULV-L-E_3264	AGAAAAATTTGGAGTCTTCTTTATCCAGAGTTGGATTGTTTCTTTGAGTTTGCACACCATTCAGATGATGCACTATTTAT
MarCzKa04-Kanicky-TULV-L-E_3292	AGTTGGATTGTTTCTTTGAGTTTGCACACCATTCAGATGATGCACTATTTATTTATGGTTACCTTGAACCTACTGATGAT
MarCzKa04-Kanicky-TULV-L-E_3320	CCATTCAGATGATGCACTATTTATTTATGGTTACCTTGAACCTACTGATGATGGAACTGAATGGTTTAGGTTTGTGACAC
MarCzKa04-Kanicky-TULV-L-E_3348	GGTTACCTTGAACCTACTGATGATGGAACTGAATGGTTTAGGTTTGTGACACAACAAATACAGGCTGGGAATCTTCATTG
MarCzKa04-Kanicky-TULV-L-E_3376	CTGAATGGTTTAGGTTTGTGACACAACAAATACAGGCTGGGAATCTTCATTGGTATGCAGTTAATCAAGAGATGTGGAAA
MarCzKa04-Kanicky-TULV-L-E_3404	AATACAGGCTGGGAATCTTCATTGGTATGCAGTTAATCAAGAGATGTGGAAAAGTATGTTTAATCTTCATGAACATATTT
MarCzKa04-Kanicky-TULV-L-E_3432	GCAGTTAATCAAGAGATGTGGAAAAGTATGTTTAATCTTCATGAACATATTTTACTGATGGGCTCCATTAAAATATCACC
MarCzKa04-Kanicky-TULV-L-E_3460	TGTTTAATCTTCATGAACATATTTTACTGATGGGCTCCATTAAAATATCACCTAAGAAGACTACTGTGTCCCCTACTAAT
MarCzKa04-Kanicky-TULV-L-E_3488	GATGGGCTCCATTAAAATATCACCTAAGAAGACTACTGTGTCCCCTACTAATGCAGAATTTTTATCAACGTTTTTTGAAG
MarCzKa04-Kanicky-TULV-L-E_3516	AAGACTACTGTGTCCCCTACTAATGCAGAATTTTTATCAACGTTTTTTGAAGGTTGTGCAGTCTCAATTCCTTTTATAAA
MarCzKa04-Kanicky-TULV-L-E_3544	AATTTTTATCAACGTTTTTTGAAGGTTGTGCAGTCTCAATTCCTTTTATAAAAATATTGTTGGGTTCTCTATCTGACTTA
MarCzKa04-Kanicky-TULV-L-E_3572	TGCAGTCTCAATTCCTTTTATAAAAATATTGTTGGGTTCTCTATCTGACTTACCGGGCTTAGGTTATTTTGATGATCTTG
MarCzKa04-Kanicky-TULV-L-E_3600	TTGTTGGGTTCTCTATCTGACTTACCGGGCTTAGGTTATTTTGATGATCTTGCTGCTGCACAGAGTAGGTGTGTTAAAGC
MarCzKa04-Kanicky-TULV-L-E_3628	GCTTAGGTTATTTTGATGATCTTGCTGCTGCACAGAGTAGGTGTGTTAAAGCACTTGATATGGGGGCATGTCCTCAGTTG
MarCzKa04-Kanicky-TULV-L-E_3656	TGCACAGAGTAGGTGTGTTAAAGCACTTGATATGGGGGCATGTCCTCAGTTGGCACAGCTTGGAATTGTCTTCTGCACAA
MarCzKa04-Kanicky-TULV-L-E_3684	GATATGGGGGCATGTCCTCAGTTGGCACAGCTTGGAATTGTCTTCTGCACAAGTAAAGTTGAACGACTATATGGTACAGC
MarCzKa04-Kanicky-TULV-L-E_3712	AGCTTGGAATTGTCTTCTGCACAAGTAAAGTTGAACGACTATATGGTACAGCTACTGGGATGGTGAATAACCCGACTTCT
MarCzKa04-Kanicky-TULV-L-E_3740	AGTTGAACGACTATATGGTACAGCTACTGGGATGGTGAATAACCCGACTTCTTTTTTAAAGGTGGAAAGATCATCAATAC
MarCzKa04-Kanicky-TULV-L-E_3768	GGGATGGTGAATAACCCGACTTCTTTTTTAAAGGTGGAAAGATCATCAATACCCATCCCACTAGGTGGTGATGGTTCTAT
MarCzKa04-Kanicky-TULV-L-E_3796	TAAAGGTGGAAAGATCATCAATACCCATCCCACTAGGTGGTGATGGTTCTATGTCTATAATGGAACTTGCCACAGCAGGG
MarCzKa04-Kanicky-TULV-L-E_3824	CCCACTAGGTGGTGATGGTTCTATGTCTATAATGGAACTTGCCACAGCAGGGATAGGTATGGCTGATAAGAATGTCTTAA
MarCzKa04-Kanicky-TULV-L-E_3852	ATAATGGAACTTGCCACAGCAGGGATAGGTATGGCTGATAAGAATGTCTTAAAGAATGCATATATTTCTTTCAAACATAC
MarCzKa04-Kanicky-TULV-L-E_3880	GTATGGCTGATAAGAATGTCTTAAAGAATGCATATATTTCTTTCAAACATACTAAAAGAGATAGTGATCGTTACATATTA
MarCzKa04-Kanicky-TULV-L-E_3908	TGCATATATTTCTTTCAAACATACTAAAAGAGATAGTGATCGTTACATATTAGGTCTGTTTAAGTTCCTTATGAGCCTAA
MarCzKa04-Kanicky-TULV-L-E_3936	AGAGATAGTGATCGTTACATATTAGGTCTGTTTAAGTTCCTTATGAGCCTAAGTGATGATGTATTTCAGCATGACAGGTT
MarCzKa04-Kanicky-TULV-L-E_3964	TGTTTAAGTTCCTTATGAGCCTAAGTGATGATGTATTTCAGCATGACAGGTTAGGAGAATTCAGCTTTGTAGGTAAAGTT
MarCzKa04-Kanicky-TULV-L-E_3992	TGATGTATTTCAGCATGACAGGTTAGGAGAATTCAGCTTTGTAGGTAAAGTTCAATGGAAAGTCTTTACTCCCAAGTCAG
MarCzKa04-Kanicky-TULV-L-E_4020	GAATTCAGCTTTGTAGGTAAAGTTCAATGGAAAGTCTTTACTCCCAAGTCAGAATTTGAGTTTTTTGATCAATATTCATC
MarCzKa04-Kanicky-TULV-L-E_4048	GGAAAGTCTTTACTCCCAAGTCAGAATTTGAGTTTTTTGATCAATATTCATCAAAGTATTTGCAATTATGGACTGAACAG
MarCzKa04-Kanicky-TULV-L-E_4076	TGAGTTTTTTGATCAATATTCATCAAAGTATTTGCAATTATGGACTGAACAGCACCCTGTGTATGACTATATCATCCCAC
MarCzKa04-Kanicky-TULV-L-E_4104	TATTTGCAATTATGGACTGAACAGCACCCTGTGTATGACTATATCATCCCACGTGGGAGAGATAACTTATTAGTTTATTT
MarCzKa04-Kanicky-TULV-L-E_4132	CTGTGTATGACTATATCATCCCACGTGGGAGAGATAACTTATTAGTTTATTTAGTGAGGAAACTAAACGATCCAAGCATA
MarCzKa04-Kanicky-TULV-L-E_4160	GAGAGATAACTTATTAGTTTATTTAGTGAGGAAACTAAACGATCCAAGCATAGTAACAGCCATGACTATGCAATCACCAC
MarCzKa04-Kanicky-TULV-L-E_4188	AGGAAACTAAACGATCCAAGCATAGTAACAGCCATGACTATGCAATCACCACTTCAATTAAGATTCAGGATGCAAGCCAA
MarCzKa04-Kanicky-TULV-L-E_4216	CAGCCATGACTATGCAATCACCACTTCAATTAAGATTCAGGATGCAAGCCAAGCAACATATGAAAGTGTGTAGATTAAAT
MarCzKa04-Kanicky-TULV-L-E_4244	ATTAAGATTCAGGATGCAAGCCAAGCAACATATGAAAGTGTGTAGATTAAATGGAGAGTGGGTAACATTTAGAGAAGTAC
MarCzKa04-Kanicky-TULV-L-E_4272	CATATGAAAGTGTGTAGATTAAATGGAGAGTGGGTAACATTTAGAGAAGTACTTGCAGCTGCTGATTCATTTGCACAGAG
MarCzKa04-Kanicky-TULV-L-E_4300	AGTGGGTAACATTTAGAGAAGTACTTGCAGCTGCTGATTCATTTGCACAGAGTTTTAAACCATCACAGAGTGACATGGAA
MarCzKa04-Kanicky-TULV-L-E_4328	AGCTGCTGATTCATTTGCACAGAGTTTTAAACCATCACAGAGTGACATGGAATTATTTCAGACTTTAGTAAACTGTACAT
MarCzKa04-Kanicky-TULV-L-E_4356	AAACCATCACAGAGTGACATGGAATTATTTCAGACTTTAGTAAACTGTACATTTTCAAAGGAATATGCATGGAGGGATTT
MarCzKa04-Kanicky-TULV-L-E_4384	TTCAGACTTTAGTAAACTGTACATTTTCAAAGGAATATGCATGGAGGGATTTCTTAAATGAAGTAAAATGTGAAGTCCTG
MarCzKa04-Kanicky-TULV-L-E_4412	AAAGGAATATGCATGGAGGGATTTCTTAAATGAAGTAAAATGTGAAGTCCTGACCACAAGACAAGTACATAGGCCAAAAG
MarCzKa04-Kanicky-TULV-L-E_4440	AATGAAGTAAAATGTGAAGTCCTGACCACAAGACAAGTACATAGGCCAAAAGTAGCTAGAACATTTACAGTCAAAGAAAG
MarCzKa04-Kanicky-TULV-L-E_4468	CAAGACAAGTACATAGGCCAAAAGTAGCTAGAACATTTACAGTCAAAGAAAGAGATCAAGCAATTCAAAATTCAATAATA
MarCzKa04-Kanicky-TULV-L-E_4496	TAGAACATTTACAGTCAAAGAAAGAGATCAAGCAATTCAAAATTCAATAATAGCTGTAATTGGGTATAAGTATGCCAATA
MarCzKa04-Kanicky-TULV-L-E_4524	CAAGCAATTCAAAATTCAATAATAGCTGTAATTGGGTATAAGTATGCCAATAAGGCTGATGAAATAAGTGATGTATTAGA
MarCzKa04-Kanicky-TULV-L-E_4552	TAATTGGGTATAAGTATGCCAATAAGGCTGATGAAATAAGTGATGTATTAGATAGTGCCGTACATCCAGATTCATTATCA
MarCzKa04-Kanicky-TULV-L-E_4580	TGATGAAATAAGTGATGTATTAGATAGTGCCGTACATCCAGATTCATTATCAACAGATTTACAGGTGATGAGAGAAGGTG
MarCzKa04-Kanicky-TULV-L-E_4608	GCCGTACATCCAGATTCATTATCAACAGATTTACAGGTGATGAGAGAAGGTGTTTATAGAGAACTAGGTCTGGATATAAA
MarCzKa04-Kanicky-TULV-L-E_4636	ATTTACAGGTGATGAGAGAAGGTGTTTATAGAGAACTAGGTCTGGATATAAACTATCCAAATGTTCTTAAACGTGTGGCT
MarCzKa04-Kanicky-TULV-L-E_4664	TAGAGAACTAGGTCTGGATATAAACTATCCAAATGTTCTTAAACGTGTGGCTCCACTCTTGTATAAATCAGGGAAATCAA
MarCzKa04-Kanicky-TULV-L-E_4692	CCAAATGTTCTTAAACGTGTGGCTCCACTCTTGTATAAATCAGGGAAATCAAGAGTGGTGATAGTACAAGGGAATATTGA
MarCzKa04-Kanicky-TULV-L-E_4720	TCTTGTATAAATCAGGGAAATCAAGAGTGGTGATAGTACAAGGGAATATTGAGGGCACTGCAGAATCAATTTGCAGTTAC
MarCzKa04-Kanicky-TULV-L-E_4748	GGTGATAGTACAAGGGAATATTGAGGGCACTGCAGAATCAATTTGCAGTTACTGGTTAAAAACTATGTCTCTGGTAAAAA
MarCzKa04-Kanicky-TULV-L-E_4776	ACTGCAGAATCAATTTGCAGTTACTGGTTAAAAACTATGTCTCTGGTAAAAACCATTAAAGTTAGGCCTAAAAAAGAAGT
MarCzKa04-Kanicky-TULV-L-E_4804	TAAAAACTATGTCTCTGGTAAAAACCATTAAAGTTAGGCCTAAAAAAGAAGTCTTAAAGGCTGTGTCATTATTTAGTAAA
MarCzKa04-Kanicky-TULV-L-E_4832	TAAAGTTAGGCCTAAAAAAGAAGTCTTAAAGGCTGTGTCATTATTTAGTAAAAAAGAAAAAATTGGAGATTTAACTCATC
MarCzKa04-Kanicky-TULV-L-E_4860	AAGGCTGTGTCATTATTTAGTAAAAAAGAAAAAATTGGAGATTTAACTCATCTTGCTGCCACAAGACTTTGTATTGACAT
MarCzKa04-Kanicky-TULV-L-E_4888	AAAAAATTGGAGATTTAACTCATCTTGCTGCCACAAGACTTTGTATTGACATTTGGAGGTGGTGCAAGGCTAATGAACAA
MarCzKa04-Kanicky-TULV-L-E_4916	TGCCACAAGACTTTGTATTGACATTTGGAGGTGGTGCAAGGCTAATGAACAAGACCCTAAAGCATGGTTAGGTGCTCTTT
MarCzKa04-Kanicky-TULV-L-E_4944	AGGTGGTGCAAGGCTAATGAACAAGACCCTAAAGCATGGTTAGGTGCTCTTTATTTTGAAGGTAGGACTTTAATGCAATG
MarCzKa04-Kanicky-TULV-L-E_4972	CTAAAGCATGGTTAGGTGCTCTTTATTTTGAAGGTAGGACTTTAATGCAATGGGTAGATGTGTTTCTTGATAAAGGTGTG
MarCzKa04-Kanicky-TULV-L-E_5000	TGAAGGTAGGACTTTAATGCAATGGGTAGATGTGTTTCTTGATAAAGGTGTGGTTCCTGTTGATCCCGAGATTCAATGTA
MarCzKa04-Kanicky-TULV-L-E_5028	GATGTGTTTCTTGATAAAGGTGTGGTTCCTGTTGATCCCGAGATTCAATGTATGGGATTAATGATTTATGATCTAACCGG
MarCzKa04-Kanicky-TULV-L-E_5056	CTGTTGATCCCGAGATTCAATGTATGGGATTAATGATTTATGATCTAACCGGACAAAAGAATCTATTACAAATGCAGGCC
MarCzKa04-Kanicky-TULV-L-E_5084	ATTAATGATTTATGATCTAACCGGACAAAAGAATCTATTACAAATGCAGGCCAATAGAAGAGCATATTCTGGTAAGCAGT
MarCzKa04-Kanicky-TULV-L-E_5112	AAGAATCTATTACAAATGCAGGCCAATAGAAGAGCATATTCTGGTAAGCAGTATGATGCTTATTGTGTTCAAACATATAA
MarCzKa04-Kanicky-TULV-L-E_5140	GAAGAGCATATTCTGGTAAGCAGTATGATGCTTATTGTGTTCAAACATATAATGAAGAAACTAAATTATATGAGGGGGAT
MarCzKa04-Kanicky-TULV-L-E_5155	GTAAGCAGTATGATGCTTATTGTGTTCAAACATATAATGAAGAAACTAAATTATATGAGGGGGATTTAAGAGTTACATTC
MarCzKa04-Kanicky-TULV-L-E_5336	GGAAGAAGTAACAAAAGAATTGTTAAGATGTGGAATGAGATTCAAGACAGAACAGGTAAATTCTTCCAGGAGTGTTGTGC
MarCzKa04-Kanicky-TULV-L-E_5361	AGATGTGGAATGAGATTCAAGACAGAACAGGTAAATTCTTCCAGGAGTGTTGTGCTTTTTAAGACTGATGCAGGCTTTGA
MarCzKa04-Kanicky-TULV-L-E_5386	AACAGGTAAATTCTTCCAGGAGTGTTGTGCTTTTTAAGACTGATGCAGGCTTTGAATGGGGTAAGCCAAACATCCCTTGT
MarCzKa04-Kanicky-TULV-L-E_5411	TGTGCTTTTTAAGACTGATGCAGGCTTTGAATGGGGTAAGCCAAACATCCCTTGTATTGTGTTTAGAAACTGTGCATTGC
MarCzKa04-Kanicky-TULV-L-E_5436	TTTGAATGGGGTAAGCCAAACATCCCTTGTATTGTGTTTAGAAACTGTGCATTGCGAACCGGGCTTAGAGTACGCCATCC
MarCzKa04-Kanicky-TULV-L-E_5568	GCACAATTGGATGAAGAAAATCCTAGATTTTTGTTAGCACATGCCTACCATAATTTGAAAGATATCAGGTATCAAGCATT
MarCzKa04-Kanicky-TULV-L-E_5596	TTTTGTTAGCACATGCCTACCATAATTTGAAAGATATCAGGTATCAAGCATTACAAGCCATAGGAAACATTTGGTTCAAG
MarCzKa04-Kanicky-TULV-L-E_5624	GAAAGATATCAGGTATCAAGCATTACAAGCCATAGGAAACATTTGGTTCAAGACACAACAGCATAAATTATTTATTAATC
MarCzKa04-Kanicky-TULV-L-E_5652	GCCATAGGAAACATTTGGTTCAAGACACAACAGCATAAATTATTTATTAATCCCATCATTTCTGCTGGGCTTCTAGAAAA
MarCzKa04-Kanicky-TULV-L-E_5680	AACAGCATAAATTATTTATTAATCCCATCATTTCTGCTGGGCTTCTAGAAAATTTTATGAAGGGATTACCTGCTGCAATT
MarCzKa04-Kanicky-TULV-L-E_5708	CATTTCTGCTGGGCTTCTAGAAAATTTTATGAAGGGATTACCTGCTGCAATTCCGCCAGCAGCTTATTCACTAATTATGA
MarCzKa04-Kanicky-TULV-L-E_5736	ATGAAGGGATTACCTGCTGCAATTCCGCCAGCAGCTTATTCACTAATTATGAATAAGGCTAAGATCTCAGTGGACTTATT
MarCzKa04-Kanicky-TULV-L-E_5764	CAGCAGCTTATTCACTAATTATGAATAAGGCTAAGATCTCAGTGGACTTATTTATGTTTAATGAACTCCTTGCTTTAATA
MarCzKa04-Kanicky-TULV-L-E_5792	GGCTAAGATCTCAGTGGACTTATTTATGTTTAATGAACTCCTTGCTTTAATAAACCCACAAAATGTTTTAAATTTAGATG
MarCzKa04-Kanicky-TULV-L-E_5820	TTTAATGAACTCCTTGCTTTAATAAACCCACAAAATGTTTTAAATTTAGATGGGATTGAAGAAACAAGTGAAGGATATAG
MarCzKa04-Kanicky-TULV-L-E_5848	CACAAAATGTTTTAAATTTAGATGGGATTGAAGAAACAAGTGAAGGATATAGTACTGTTTCAACAATCTCAAGCACACAA
MarCzKa04-Kanicky-TULV-L-E_5876	TGAAGAAACAAGTGAAGGATATAGTACTGTTTCAACAATCTCAAGCACACAATGGTCTGAAGAGGTAAGTTTAGTAATGG
MarCzKa04-Kanicky-TULV-L-E_5904	GTTTCAACAATCTCAAGCACACAATGGTCTGAAGAGGTAAGTTTAGTAATGGATGACAGTGATGATGAGGACCAACCTGA
MarCzKa04-Kanicky-TULV-L-E_5932	CTGAAGAGGTAAGTTTAGTAATGGATGACAGTGATGATGAGGACCAACCTGATTATACAATCGATTTAGATGATATTGAT
MarCzKa04-Kanicky-TULV-L-E_5960	CAGTGATGATGAGGACCAACCTGATTATACAATCGATTTAGATGATATTGATTTTGAAACGATTGATTTGAAGGAAGATA
MarCzKa04-Kanicky-TULV-L-E_5988	ACAATCGATTTAGATGATATTGATTTTGAAACGATTGATTTGAAGGAAGATATTGAGCATTTTTTACAAGATGAATCTGC
MarCzKa04-Kanicky-TULV-L-E_6016	AAACGATTGATTTGAAGGAAGATATTGAGCATTTTTTACAAGATGAATCTGCATACACCGGTGATTTATTAATACAGACC
MarCzKa04-Kanicky-TULV-L-E_6044	GCATTTTTTACAAGATGAATCTGCATACACCGGTGATTTATTAATACAGACCGATGACACTGAGATAAAGAAGCTCAGGG
MarCzKa04-Kanicky-TULV-L-E_6072	ACCGGTGATTTATTAATACAGACCGATGACACTGAGATAAAGAAGCTCAGGGGGATGACAAGAATACTGGAGCCTATTAA
MarCzKa04-Kanicky-TULV-L-E_6100	ACACTGAGATAAAGAAGCTCAGGGGGATGACAAGAATACTGGAGCCTATTAAACTAATAAAGAGTTGGGTTTCAAAGGGT
MarCzKa04-Kanicky-TULV-L-E_6128	GACAAGAATACTGGAGCCTATTAAACTAATAAAGAGTTGGGTTTCAAAGGGTCTTTCAATCGAGAAGGTTTACAGCCCTG
MarCzKa04-Kanicky-TULV-L-E_6156	ATAAAGAGTTGGGTTTCAAAGGGTCTTTCAATCGAGAAGGTTTACAGCCCTGTTGGTATTATTTTAATGGCTAGATATAT
MarCzKa04-Kanicky-TULV-L-E_6184	CAATCGAGAAGGTTTACAGCCCTGTTGGTATTATTTTAATGGCTAGATATATGTCTAAGCATTATGACTTTAATAAAGCT
MarCzKa04-Kanicky-TULV-L-E_6212	TATTATTTTAATGGCTAGATATATGTCTAAGCATTATGACTTTAATAAAGCTCCATTATCATTGTTAAATCCTTATGACC
MarCzKa04-Kanicky-TULV-L-E_6240	AAGCATTATGACTTTAATAAAGCTCCATTATCATTGTTAAATCCTTATGACCTGACAGAATTTGAGAGTATTGTTAAGGG
MarCzKa04-Kanicky-TULV-L-E_6268	TATCATTGTTAAATCCTTATGACCTGACAGAATTTGAGAGTATTGTTAAGGGTTGGGGTGAGTGTGTAAATGATAGGTTT
MarCzKa04-Kanicky-TULV-L-E_6296	AGAATTTGAGAGTATTGTTAAGGGTTGGGGTGAGTGTGTAAATGATAGGTTTATCGAATATGATCATGAAGCAGAAAAGA
MarCzKa04-Kanicky-TULV-L-E_6324	GGTGAGTGTGTAAATGATAGGTTTATCGAATATGATCATGAAGCAGAAAAGAAAGTTAGGGATGAAAAAATACAGCCTGA
MarCzKa04-Kanicky-TULV-L-E_6352	AATATGATCATGAAGCAGAAAAGAAAGTTAGGGATGAAAAAATACAGCCTGAGGATGTTCTCCCGGATTCCCTTTTCTCC
MarCzKa04-Kanicky-TULV-L-E_6380	TAGGGATGAAAAAATACAGCCTGAGGATGTTCTCCCGGATTCCCTTTTCTCCTTTAGACATGCTGATATTCTTCTTAGGA
MarCzKa04-Kanicky-TULV-L-E_6408	GTTCTCCCGGATTCCCTTTTCTCCTTTAGACATGCTGATATTCTTCTTAGGAGGTTGTTCCCAAAGGATTCAGCTGCTTC
MarCzKa04-Kanicky-TULV-L-E_6436	GACATGCTGATATTCTTCTTAGGAGGTTGTTCCCAAAGGATTCAGCTGCTTCATTTTATTAATAATGAGTACTATTTGTT
MarCzKa04-Kanicky-TULV-L-E_6447	ATTCTTCTTAGGAGGTTGTTCCCAAAGGATTCAGCTGCTTCATTTTATTAATAATGAGTACTATTTGTTGCTCTTTTCTC
MarDPw10-Perwolfing-TULV-L-E_0	TATGTATGTSAGTGCWGATGCAACAAAATGGTCCCCAGGAGATAATTCGGCAAAATTTCGAAGATTTACTCAAGCATTAC
MarDPw10-Perwolfing-TULV-L-E_29	GGTCCCCAGGAGATAATTCGGCAAAATTTCGAAGATTTACTCAAGCATTACACGATGGTTTGCGGGATGATAAATTGAAG
MarDPw10-Perwolfing-TULV-L-E_58	CGAAGATTTACTCAAGCATTACACGATGGTTTGCGGGATGATAAATTGAAGAGGTGTGTAGTGGATGCTTTACGGAATAT
MarDPw10-Perwolfing-TULV-L-E_87	TTTGCGGGATGATAAATTGAAGAGGTGTGTAGTGGATGCTTTACGGAATATTTATGAAACTGATTTTTTTATGTCTAGAA
MarDPw10-Perwolfing-TULV-L-E_116	TAGTGGATGCTTTACGGAATATTTATGAAACTGATTTTTTTATGTCTAGAAAACTACATAGGTATATTGATGGTATGGAT
MarDPw10-Perwolfing-TULV-L-E_145	ACTGATTTTTTTATGTCTAGAAAACTACATAGGTATATTGATGGTATGGATGATCTATCTGAATTTGTAGAAGATTTCTT
MarDPw10-Perwolfing-TULV-L-E_174	TAGGTATATTGATGGTATGGATGATCTATCTGAATTTGTAGAAGATTTCTTATCATTTTTCCCAAACAAGGTATCTGCTG
MarDPw10-Perwolfing-TULV-L-E_203	CTGAATTTGTAGAAGATTTCTTATCATTTTTCCCAAACAAGGTATCTGCTGCTATAAAGGGAAATTGGCTCCAAGGAAAT
MarDPw10-Perwolfing-TULV-L-E_232	TTCCCAAACAAGGTATCTGCTGCTATAAAGGGAAATTGGCTCCAAGGAAATTTAAATAAGTGTTCATCATTATTTGGTGC
MarDPw10-Perwolfing-TULV-L-E_261	GGGAAATTGGCTCCAAGGAAATTTAAATAAGTGTTCATCATTATTTGGTGCAGCAGTTTCCCTGCTATTTAGAAAAATCT
MarDPw10-Perwolfing-TULV-L-E_290	AGTGTTCATCATTATTTGGTGCAGCAGTTTCCCTGCTATTTAGAAAAATCTGGAGTCTTCTTTACCCAGAGTTGGATTGC
MarDPw10-Perwolfing-TULV-L-E_319	TCCCTGCTATTTAGAAAAATCTGGAGTCTTCTTTACCCAGAGTTGGATTGCTTTTTTGAGTTTGCACACCATTCTGATGA
MarDPw10-Perwolfing-TULV-L-E_348	TCTTTACCCAGAGTTGGATTGCTTTTTTGAGTTTGCACACCATTCTGATGATGCATTATTTATCTATGGTTATCTTGAAC
MarDPw10-Perwolfing-TULV-L-E_373	TTTGAGTTTGCACACCATTCTGATGATGCATTATTTATCTATGGTTATCTTGAACCTACTGATGACRGAACWGACTGGWT
lib01146-Spielberg-TULV-L-C_0	CCGAGATAGAGAAGTCTACTAAAAATGGAAAAGTACACAGAGATCCATAATAGAATGAGGGAGTGTGTTCCTGGGGAGGT
lib01146-Spielberg-TULV-L-C_28	AAAAGTACACAGAGATCCATAATAGAATGAGGGAGTGTGTTCCTGGGGAGGTGTCTGCAGTAGAATGTTTAGATTTGCTG
lib01146-Spielberg-TULV-L-C_56	GAGGGAGTGTGTTCCTGGGGAGGTGTCTGCAGTAGAATGTTTAGATTTGCTGGACAGGTTTTATGCTGTGAGACATGATG
lib01146-Spielberg-TULV-L-C_84	GCAGTAGAATGTTTAGATTTGCTGGACAGGTTTTATGCTGTGAGACATGATGTTGTGGACCAGATGATAAAACATGATTG
lib01146-Spielberg-TULV-L-C_112	GGTTTTATGCTGTGAGACATGATGTTGTGGACCAGATGATAAAACATGATTGGTCTGACAACAAAGATAAGGAGCAGCCA
lib01146-Spielberg-TULV-L-C_140	GGACCAGATGATAAAACATGATTGGTCTGACAACAAAGATAAGGAGCAGCCAATAGGCCATGTTTTGCTGATGGCTGGGG
lib01146-Spielberg-TULV-L-C_168	GACAACAAAGATAAGGAGCAGCCAATAGGCCATGTTTTGCTGATGGCTGGGGTACCAAATGAAGTCATACAAAGTATGGA
lib01146-Spielberg-TULV-L-C_196	GCCATGTTTTGCTGATGGCTGGGGTACCAAATGAAGTCATACAAAGTATGGAGAAAAAAATCATTCCTGGGAGTCCGAGT
lib01146-Spielberg-TULV-L-C_224	AAATGAAGTCATACAAAGTATGGAGAAAAAAATCATTCCTGGGAGTCCGAGTGGGCAGATATTGAGGTCATTTTTCAAGA
lib01146-Spielberg-TULV-L-C_252	AAAATCATTCCTGGGAGTCCGAGTGGGCAGATATTGAGGTCATTTTTCAAGATGACACCGGATAATTATAAAATTACAGG
lib01146-Spielberg-TULV-L-C_280	AGATATTGAGGTCATTTTTCAAGATGACACCGGATAATTATAAAATTACAGGGAACTTAATTGAGTTTATTGAAGTGACT
lib01146-Spielberg-TULV-L-C_308	ACCGGATAATTATAAAATTACAGGGAACTTAATTGAGTTTATTGAAGTGACTGTTACAGCAGATGTGGCTAGAGGGACAA
lib01146-Spielberg-TULV-L-C_336	TTAATTGAGTTTATTGAAGTGACTGTTACAGCAGATGTGGCTAGAGGGACAAGGGAAAAGTTTTTAAAATACCAAGCAGG
lib01146-Spielberg-TULV-L-C_364	CAGCAGATGTGGCTAGAGGGACAAGGGAAAAGTTTTTAAAATACCAAGCAGGCCTAGAGTATATAGAGCAGTTGCTTCAT
lib01146-Spielberg-TULV-L-C_392	AAAGTTTTTAAAATACCAAGCAGGCCTAGAGTATATAGAGCAGTTGCTTCATCACGAATCAGAGAGGGGGAACTTACCAG
lib01146-Spielberg-TULV-L-C_420	GAGTATATAGAGCAGTTGCTTCATCACGAATCAGAGAGGGGGAACTTACCAGGTGGCTATAGAATAAAATTTGATGTTGT
lib01146-Spielberg-TULV-L-C_448	AATCAGAGAGGGGGAACTTACCAGGTGGCTATAGAATAAAATTTGATGTTGTGGCTATCAGAACAGACGGTTCAAACATC
lib01146-Spielberg-TULV-L-C_476	CTATAGAATAAAATTTGATGTTGTGGCTATCAGAACAGACGGTTCAAACATCTCAACACAGTGGCCAAGTCAGAGAAATG
lib01146-Spielberg-TULV-L-C_504	ATCAGAACAGACGGTTCAAACATCTCAACACAGTGGCCAAGTCAGAGAAATGAAGGAGTTGTTCAAACAATGAGATTAAT
lib01146-Spielberg-TULV-L-C_532	CACAGTGGCCAAGTCAGAGAAATGAAGGAGTTGTTCAAACAATGAGATTAATACAAGCAGACATCAATTATGTGCGAGAA
lib01146-Spielberg-TULV-L-C_560	AGTTGTTCAAACAATGAGATTAATACAAGCAGACATCAATTATGTGCGAGAACACTTAATAAAAAATGATGAAAGGTCTG
lib01146-Spielberg-TULV-L-C_588	GCAGACATCAATTATGTGCGAGAACACTTAATAAAAAATGATGAAAGGTCTGCTTTAGAGGCTATGTTTAATTTAAAGTT
lib01146-Spielberg-TULV-L-C_616	TAATAAAAAATGATGAAAGGTCTGCTTTAGAGGCTATGTTTAATTTAAAGTTCCATGTAAGCGGGCCCAAAGCTAGGACA
lib01146-Spielberg-TULV-L-C_644	AGAGGCTATGTTTAATTTAAAGTTCCATGTAAGCGGGCCCAAAGCTAGGACATTTGATATACCGGATTATCGCCCTCAAC
lib01146-Spielberg-TULV-L-C_672	GTAAGCGGGCCCAAAGCTAGGACATTTGATATACCGGATTATCGCCCTCAACAATTGTGTCATCCTAATATAGACAACCT
lib01146-Spielberg-TULV-L-C_700	ATATACCGGATTATCGCCCTCAACAATTGTGTCATCCTAATATAGACAACCTTCTCAGTTATTGTAAGAATTGGCTGACA
lib01146-Spielberg-TULV-L-C_728	GTGTCATCCTAATATAGACAACCTTCTCAGTTATTGTAAGAATTGGCTGACAAGAGAACATGAATTTGCCTTTGATGAAG
lib01146-Spielberg-TULV-L-C_756	AGTTATTGTAAGAATTGGCTGACAAGAGAACATGAATTTGCCTTTGATGAAGTAAAAGGACAGAGGGTTTTTAACATATT
lib01146-Spielberg-TULV-L-C_784	AACATGAATTTGCCTTTGATGAAGTAAAAGGACAGAGGGTTTTTAACATATTTGAAGAGGAAGAGATTAAACATAAAGAG
lib01146-Spielberg-TULV-L-C_812	AGGACAGAGGGTTTTTAACATATTTGAAGAGGAAGAGATTAAACATAAAGAGAGGTATACATCATCACGGAAACCAAGGA
lib01146-Spielberg-TULV-L-C_840	GAGGAAGAGATTAAACATAAAGAGAGGTATACATCATCACGGAAACCAAGGAATTTTCTATTGATCCAGGGAACTGTTCA
lib01146-Spielberg-TULV-L-C_868	ATACATCATCACGGAAACCAAGGAATTTTCTATTGATCCAGGGAACTGTTCAAGGGCCTTATTTACCTTCAACAATAGCT
lib01146-Spielberg-TULV-L-C_896	TCTATTGATCCAGGGAACTGTTCAAGGGCCTTATTTACCTTCAACAATAGCTTCAGACCAGTATGATACAAAAGTTGGTT
lib01146-Spielberg-TULV-L-C_924	CCTTATTTACCTTCAACAATAGCTTCAGACCAGTATGATACAAAAGTTGGTTGTTTAGAAATACTGAAAAATCATCCAGA
lib01146-Spielberg-TULV-L-C_952	ACCAGTATGATACAAAAGTTGGTTGTTTAGAAATACTGAAAAATCATCCAGACACACCAGTACAAATTCTAGCTAGAGAT
lib01146-Spielberg-TULV-L-C_980	AGAAATACTGAAAAATCATCCAGACACACCAGTACAAATTCTAGCTAGAGATATGGCATTGAAATACATAATGTTAGATA
lib01146-Spielberg-TULV-L-C_1008	CCAGTACAAATTCTAGCTAGAGATATGGCATTGAAATACATAATGTTAGATAAAGATGATCTTATAAATTATTACAACCC
lib01146-Spielberg-TULV-L-C_1036	CATTGAAATACATAATGTTAGATAAAGATGATCTTATAAATTATTACAACCCTAGGGCATATTTTAAACAAACTGGCAAT
lib01146-Spielberg-TULV-L-C_1064	TGATCTTATAAATTATTACAACCCTAGGGCATATTTTAAACAAACTGGCAATGTGAAAGAGCCTGGGACTTTTAAATTAA
lib01146-Spielberg-TULV-L-C_1092	GCATATTTTAAACAAACTGGCAATGTGAAAGAGCCTGGGACTTTTAAATTAAACTTATCTTCAATGGATCCAAAAGCCAA
lib01146-Spielberg-TULV-L-C_1120	AAGAGCCTGGGACTTTTAAATTAAACTTATCTTCAATGGATCCAAAAGCCAAGGCACTATTAGATGTGATCTCTAAAAAT
lib01146-Spielberg-TULV-L-C_1148	ATCTTCAATGGATCCAAAAGCCAAGGCACTATTAGATGTGATCTCTAAAAATTCAAAGAAAGGTGTATTCGGTGAGATCA
lib01146-Spielberg-TULV-L-C_1176	CTATTAGATGTGATCTCTAAAAATTCAAAGAAAGGTGTATTCGGTGAGATCATTGACAGCATTGAAATAAGCAGCTTAAT
lib01146-Spielberg-TULV-L-C_1204	AGAAAGGTGTATTCGGTGAGATCATTGACAGCATTGAAATAAGCAGCTTAATACAGCAGAATGATTGCTGCAAGGTAATA
lib01146-Spielberg-TULV-L-C_1232	CAGCATTGAAATAAGCAGCTTAATACAGCAGAATGATTGCTGCAAGGTAATAGAGAAGATATTGTCAGACTTAGAGATCA
lib01146-Spielberg-TULV-L-C_1260	CAGAATGATTGCTGCAAGGTAATAGAGAAGATATTGTCAGACTTAGAGATCAATGTTGGTGAAACAAACCAAGGACTAGA
lib01146-Spielberg-TULV-L-C_1288	AGATATTGTCAGACTTAGAGATCAATGTTGGTGAAACAAACCAAGGACTAGACAATCCCAAGAGGACAACTGGTGTTGAT
lib01146-Spielberg-TULV-L-C_1316	TGGTGAAACAAACCAAGGACTAGACAATCCCAAGAGGACAACTGGTGTTGATGATATTTTAAAGAAGTTCTATGACAATG
lib01146-Spielberg-TULV-L-C_1344	CCCAAGAGGACAACTGGTGTTGATGATATTTTAAAGAAGTTCTATGACAATGAGCTAGTGAAGTACATGTTGCAGATTGT
lib01146-Spielberg-TULV-L-C_1372	TTTTAAAGAAGTTCTATGACAATGAGCTAGTGAAGTACATGTTGCAGATTGTTAGAAAGACAACAGCTTGGCACATGGGC
lib01146-Spielberg-TULV-L-C_1400	AGTGAAGTACATGTTGCAGATTGTTAGAAAGACAACAGCTTGGCACATGGGCCACTTGCTGCGGGACATAACAGAATGTT
lib01146-Spielberg-TULV-L-C_1428	AAGACAACAGCTTGGCACATGGGCCACTTGCTGCGGGACATAACAGAATGTTTGATTGCTCATGCTGGTCTAAGACGATC
lib01146-Spielberg-TULV-L-C_1456	TGCTGCGGGACATAACAGAATGTTTGATTGCTCATGCTGGTCTAAGACGATCAAAATATTGGTCTATACATGGATTTTCC
lib01146-Spielberg-TULV-L-C_1484	TGCTCATGCTGGTCTAAGACGATCAAAATATTGGTCTATACATGGATTTTCCCATGGTGGGATACTATTGATGATATTAC
lib01146-Spielberg-TULV-L-C_1512	TATTGGTCTATACATGGATTTTCCCATGGTGGGATACTATTGATGATATTACCCTCAAAATCACTAGAAGTTGCAGGCTC
lib01146-Spielberg-TULV-L-C_1540	GTGGGATACTATTGATGATATTACCCTCAAAATCACTAGAAGTTGCAGGCTCTTATATTCGGTTTTTTACTATTTTTAAA
lib01146-Spielberg-TULV-L-C_1568	AAAATCACTAGAAGTTGCAGGCTCTTATATTCGGTTTTTTACTATTTTTAAAGATGGGTTGGGTGTAATTGACTATGAGA
lib01146-Spielberg-TULV-L-C_1596	ATTCGGTTTTTTACTATTTTTAAAGATGGGTTGGGTGTAATTGACTATGAGAATTTGGACTCCACTGCATCCATTGATGG
lib01146-Spielberg-TULV-L-C_1624	GGTTGGGTGTAATTGACTATGAGAATTTGGACTCCACTGCATCCATTGATGGTGTCACATGGTGCTTTAGTAAAATCATG
lib01146-Spielberg-TULV-L-C_1652	GGACTCCACTGCATCCATTGATGGTGTCACATGGTGCTTTAGTAAAATCATGAGCTTGGATTTGAATCGTTTATTGGCCC
lib01146-Spielberg-TULV-L-C_1680	ACATGGTGCTTTAGTAAAATCATGAGCTTGGATTTGAATCGTTTATTGGCCCTTAATATATCGTTTGAAAAAACATTATT
lib01146-Spielberg-TULV-L-C_1708	TGGATTTGAATCGTTTATTGGCCCTTAATATATCGTTTGAAAAAACATTATTAGCAACTGCCACATGGTTTCAATACTAT
lib01146-Spielberg-TULV-L-C_1736	TATATCGTTTGAAAAAACATTATTAGCAACTGCCACATGGTTTCAATACTATACAGAGGATCAGGGCCATTTTCCTTTAC
lib01146-Spielberg-TULV-L-C_1764	ACTGCCACATGGTTTCAATACTATACAGAGGATCAGGGCCATTTTCCTTTACAGCATGCACTAAGATCTGTCTTTGCATT
lib01146-Spielberg-TULV-L-C_1792	AGGATCAGGGCCATTTTCCTTTACAGCATGCACTAAGATCTGTCTTTGCATTCCACTTTTTACTGACTGTAACACAAAAG
lib01146-Spielberg-TULV-L-C_1820	TGCACTAAGATCTGTCTTTGCATTCCACTTTTTACTGACTGTAACACAAAAGATGAAGCTATGTGCTATCTTTGACAATC
lib01146-Spielberg-TULV-L-C_1848	TTTTTACTGACTGTAACACAAAAGATGAAGCTATGTGCTATCTTTGACAATCTTAGATACTTGATTCCTGCTGTCACTTC
lib01146-Spielberg-TULV-L-C_1876	AGCTATGTGCTATCTTTGACAATCTTAGATACTTGATTCCTGCTGTCACTTCATTGTATTCAGGTTATAAACCTTTAATC
lib01146-Spielberg-TULV-L-C_1904	ATACTTGATTCCTGCTGTCACTTCATTGTATTCAGGTTATAAACCTTTAATCACTAAGTTTTTTGAAAGACCATTTAAAA
lib01146-Spielberg-TULV-L-C_1932	TATTCAGGTTATAAACCTTTAATCACTAAGTTTTTTGAAAGACCATTTAAAAGTGCACTTGATGTATATCTTTATACAAT
lib01146-Spielberg-TULV-L-C_1960	AGTTTTTTGAAAGACCATTTAAAAGTGCACTTGATGTATATCTTTATACAATTATAAAGACATTACTTGTAAGTCTGGCA
lib01146-Spielberg-TULV-L-C_1988	ACTTGATGTATATCTTTATACAATTATAAAGACATTACTTGTAAGTCTGGCACAGAATAACAAAATACGGTTTTATTCTA
lib01146-Spielberg-TULV-L-C_2016	AAGACATTACTTGTAAGTCTGGCACAGAATAACAAAATACGGTTTTATTCTAAAGTTAGATTGTTAGGTCTAACTGTGGA
lib01146-Spielberg-TULV-L-C_2044	ATAACAAAATACGGTTTTATTCTAAAGTTAGATTGTTAGGTCTAACTGTGGACCAATCAACTATTGGGGCAAGTGGTGTG
lib01146-Spielberg-TULV-L-C_2072	TAGATTGTTAGGTCTAACTGTGGACCAATCAACTATTGGGGCAAGTGGTGTGTACCCCTCCTTAATGTCCCGAGTAGTAT
lib01146-Spielberg-TULV-L-C_2100	TCAACTATTGGGGCAAGTGGTGTGTACCCCTCCTTAATGTCCCGAGTAGTATATAAACACTACAGGAGTCTAATTTCAGA
lib01146-Spielberg-TULV-L-C_2128	CCTCCTTAATGTCCCGAGTAGTATATAAACACTACAGGAGTCTAATTTCAGAAGCAACAACTTGTTTCTTCTTATTTGAG
lib01146-Spielberg-TULV-L-C_2156	ACACTACAGGAGTCTAATTTCAGAAGCAACAACTTGTTTCTTCTTATTTGAGAAAGGCCTACATGGAAACCTCACTGAAG
lib01146-Spielberg-TULV-L-C_2184	ACAACTTGTTTCTTCTTATTTGAGAAAGGCCTACATGGAAACCTCACTGAAGAAGCAAAAATACATCTGGAAACTGTTGA
lib01146-Spielberg-TULV-L-C_2212	GCCTACATGGAAACCTCACTGAAGAAGCAAAAATACATCTGGAAACTGTTGAATGGGCTAGAAAGTTTAATGATAAGGAA
lib01146-Spielberg-TULV-L-C_2240	AAAAATACATCTGGAAACTGTTGAATGGGCTAGAAAGTTTAATGATAAGGAAAGAAATTATGGTTCTTATATAATGGAAG
lib01146-Spielberg-TULV-L-C_2268	GCTAGAAAGTTTAATGATAAGGAAAGAAATTATGGTTCTTATATAATGGAAGAAGGTTATACAATAAAAGACATAATTGA
lib01146-Spielberg-TULV-L-C_2296	ATTATGGTTCTTATATAATGGAAGAAGGTTATACAATAAAAGACATAATTGATGGTAATGTCCCAGTAGAGCAACAGCTG
lib01146-Spielberg-TULV-L-C_2324	TTATACAATAAAAGACATAATTGATGGTAATGTCCCAGTAGAGCAACAGCTGTTCTGTCAGGAGGTTGTAGAATTATCAG
lib01146-Spielberg-TULV-L-C_2352	AATGTCCCAGTAGAGCAACAGCTGTTCTGTCAGGAGGTTGTAGAATTATCAGCAATGGAATTAAATACATATTTGGAAGC
lib01146-Spielberg-TULV-L-C_2380	GTCAGGAGGTTGTAGAATTATCAGCAATGGAATTAAATACATATTTGGAAGCAAAATCACAAGTAATGGCAGCTAACATT
lib01146-Spielberg-TULV-L-C_2408	GGAATTAAATACATATTTGGAAGCAAAATCACAAGTAATGGCAGCTAACATTATGAACAAGCACTGGGATCGCCCTTATT
lib01146-Spielberg-TULV-L-C_2436	TCACAAGTAATGGCAGCTAACATTATGAACAAGCACTGGGATCGCCCTTATTTCAGTCAAACTAGGAATATTAGTTTAAA
lib01146-Spielberg-TULV-L-C_2464	ACAAGCACTGGGATCGCCCTTATTTCAGTCAAACTAGGAATATTAGTTTAAAAGGTATGTCAGGTGCTTTACAAGAAGAT
lib01146-Spielberg-TULV-L-C_2492	TCAAACTAGGAATATTAGTTTAAAAGGTATGTCAGGTGCTTTACAAGAAGATGGCCATTTATCTGCTAGCGTCACTTTGA
lib01146-Spielberg-TULV-L-C_2520	ATGTCAGGTGCTTTACAAGAAGATGGCCATTTATCTGCTAGCGTCACTTTGATTGAGGCAATAAGATTCTTAAATCAATC
lib01146-Spielberg-TULV-L-C_2548	ATTTATCTGCTAGCGTCACTTTGATTGAGGCAATAAGATTCTTAAATCAATCTCAACAGAATCCATCAGTCCTTGAAATG
lib01146-Spielberg-TULV-L-C_2576	GGCAATAAGATTCTTAAATCAATCTCAACAGAATCCATCAGTCCTTGAAATGTATGAACAGACAAAAAGGCAGAAGGCTA
lib01146-Spielberg-TULV-L-C_2604	CAGAATCCATCAGTCCTTGAAATGTATGAACAGACAAAAAGGCAGAAGGCTATGGCAAGAATTGTAAGGAAATATCAACG
lib01146-Spielberg-TULV-L-C_2632	AACAGACAAAAAGGCAGAAGGCTATGGCAAGAATTGTAAGGAAATATCAACGAACGGAAGCTGATCGTGGTTTTTTCATA
lib01146-Spielberg-TULV-L-C_2660	AAGAATTGTAAGGAAATATCAACGAACGGAAGCTGATCGTGGTTTTTTCATAACAACATTGCCAACCAGAGTAAGATTGG
lib01146-Spielberg-TULV-L-C_2688	GAAGCTGATCGTGGTTTTTTCATAACAACATTGCCAACCAGAGTAAGATTGGAAATTATAGAGGATTATTTTGATGCAAT
lib01146-Spielberg-TULV-L-C_2716	CATTGCCAACCAGAGTAAGATTGGAAATTATAGAGGATTATTTTGATGCAATAGCCAAGGTTGTCCCTGAAGAGTACATC
lib01146-Spielberg-TULV-L-C_2744	TATAGAGGATTATTTTGATGCAATAGCCAAGGTTGTCCCTGAAGAGTACATCTCTTACGGAGGGGAAAGGAAAATATTAA
lib01146-Spielberg-TULV-L-C_2772	AAGGTTGTCCCTGAAGAGTACATCTCTTACGGAGGGGAAAGGAAAATATTAAACATACAGCAAGCTCTTGAGAAAGCATT
lib01146-Spielberg-TULV-L-C_2800	ACGGAGGGGAAAGGAAAATATTAAACATACAGCAAGCTCTTGAGAAAGCATTAAGGTGGGCTTCAGGTGAGAGCGAAATA
lib01146-Spielberg-TULV-L-C_2828	ACAGCAAGCTCTTGAGAAAGCATTAAGGTGGGCTTCAGGTGAGAGCGAAATACAGCTTAGCATGGGTCAAGTCATCAAGT
lib01146-Spielberg-TULV-L-C_2856	TGGGCTTCAGGTGAGAGCGAAATACAGCTTAGCATGGGTCAAGTCATCAAGTTAAAACGAAAATTGATGTATGTAAGTGC
lib01146-Spielberg-TULV-L-C_2884	TTAGCATGGGTCAAGTCATCAAGTTAAAACGAAAATTGATGTATGTAAGTGCAGATGCAACCAAATGGTCACCAGGTGAC
lib01146-Spielberg-TULV-L-C_2912	ACGAAAATTGATGTATGTAAGTGCAGATGCAACCAAATGGTCACCAGGTGACAATTCTGCAAAATTTAGGAGGTTTACTC
lib01146-Spielberg-TULV-L-C_2940	GCAACCAAATGGTCACCAGGTGACAATTCTGCAAAATTTAGGAGGTTTACTCAGGCACTACATGATGGTTTACGAGATGA
lib01146-Spielberg-TULV-L-C_2968	CTGCAAAATTTAGGAGGTTTACTCAGGCACTACATGATGGTTTACGAGATGACAAATTAAAGAGGTGTGTAGTTGATGCT
lib01146-Spielberg-TULV-L-C_2996	ACTACATGATGGTTTACGAGATGACAAATTAAAGAGGTGTGTAGTTGATGCTTTAAGAAACATATATGAAACTGATTTCT
lib01146-Spielberg-TULV-L-C_3024	TTAAAGAGGTGTGTAGTTGATGCTTTAAGAAACATATATGAAACTGATTTCTTTATGTCTAGGAAACTACATAGGTATAT
lib01146-Spielberg-TULV-L-C_3052	GAAACATATATGAAACTGATTTCTTTATGTCTAGGAAACTACATAGGTATATTGATGGCATGGATGAGTTATCAGAATTT
lib01146-Spielberg-TULV-L-C_3080	GTCTAGGAAACTACATAGGTATATTGATGGCATGGATGAGTTATCAGAATTTGTAGAAGATTTCCTGTCATTTTTTCCGA
lib01146-Spielberg-TULV-L-C_3108	GGCATGGATGAGTTATCAGAATTTGTAGAAGATTTCCTGTCATTTTTTCCGAATAAAGTGTCAGCTGCAATTAAAGGTAA
lib01146-Spielberg-TULV-L-C_3136	AAGATTTCCTGTCATTTTTTCCGAATAAAGTGTCAGCTGCAATTAAAGGTAACTGGTTACAAGGAAATTTGAATAAGTGT
lib01146-Spielberg-TULV-L-C_3164	AGTGTCAGCTGCAATTAAAGGTAACTGGTTACAAGGAAATTTGAATAAGTGTTCTTCATTATTCGGTGCTGCTGTTTCTC
lib01146-Spielberg-TULV-L-C_3192	TTACAAGGAAATTTGAATAAGTGTTCTTCATTATTCGGTGCTGCTGTTTCTCTGTTATTTAGAAAAGTCTGGAATCTTTT
lib01146-Spielberg-TULV-L-C_3220	CATTATTCGGTGCTGCTGTTTCTCTGTTATTTAGAAAAGTCTGGAATCTTTTGTACCCGGAATTAGATTGTTTCTTTGAA
lib01146-Spielberg-TULV-L-C_3248	ATTTAGAAAAGTCTGGAATCTTTTGTACCCGGAATTAGATTGTTTCTTTGAATTTGCACATCATTCTGATGATGCATTAT
lib01146-Spielberg-TULV-L-C_3276	CCGGAATTAGATTGTTTCTTTGAATTTGCACATCATTCTGATGATGCATTATTTATTTATGGATATCTAGAGCCTACAGA
lib01146-Spielberg-TULV-L-C_3304	CACATCATTCTGATGATGCATTATTTATTTATGGATATCTAGAGCCTACAGATGATGGGACAGAATGGTTTAGATTTGTC
lib01146-Spielberg-TULV-L-C_3332	TTATGGATATCTAGAGCCTACAGATGATGGGACAGAATGGTTTAGATTTGTCACACAACAAATTCAGGCAGGGAATCTTC
lib01146-Spielberg-TULV-L-C_3360	GGGACAGAATGGTTTAGATTTGTCACACAACAAATTCAGGCAGGGAATCTTCATTGGTATGCAGTGAACCAAGAGATGTG
lib01146-Spielberg-TULV-L-C_3388	AACAAATTCAGGCAGGGAATCTTCATTGGTATGCAGTGAACCAAGAGATGTGGAAAAGTATGTTTAACTTACATGAACAT
lib01146-Spielberg-TULV-L-C_3416	GTATGCAGTGAACCAAGAGATGTGGAAAAGTATGTTTAACTTACATGAACATATTTTATTAATGGGTTCTATTAAAATCT
lib01146-Spielberg-TULV-L-C_3444	AGTATGTTTAACTTACATGAACATATTTTATTAATGGGTTCTATTAAAATCTCACCCAAGAAGACTACAGTGTCACCTAC
lib01146-Spielberg-TULV-L-C_3472	TATTAATGGGTTCTATTAAAATCTCACCCAAGAAGACTACAGTGTCACCTACCAATGCAGAATTTTTATCAACATTTTTT
lib01146-Spielberg-TULV-L-C_3500	CAAGAAGACTACAGTGTCACCTACCAATGCAGAATTTTTATCAACATTTTTTGAGGGTTGTGCAGTTTCTATCCCCTTTA
lib01146-Spielberg-TULV-L-C_3528	GCAGAATTTTTATCAACATTTTTTGAGGGTTGTGCAGTTTCTATCCCCTTTATAAAAATATTGCTAGGTTCTTTATCAGA
lib01146-Spielberg-TULV-L-C_3556	GTTGTGCAGTTTCTATCCCCTTTATAAAAATATTGCTAGGTTCTTTATCAGATTTACCGGGTTTAGGGTACTTTGATGAC
lib01146-Spielberg-TULV-L-C_3584	AATATTGCTAGGTTCTTTATCAGATTTACCGGGTTTAGGGTACTTTGATGACCTTGCTGCTGCACAAAGTAGATGTGTAA
lib01146-Spielberg-TULV-L-C_3612	CCGGGTTTAGGGTACTTTGATGACCTTGCTGCTGCACAAAGTAGATGTGTAAAGGCACTTGATATGGGTGCATGTCCCCA
lib01146-Spielberg-TULV-L-C_3640	CTGCTGCACAAAGTAGATGTGTAAAGGCACTTGATATGGGTGCATGTCCCCAGTTAGCACAGTTAGGGATTGTTTTATGC
lib01146-Spielberg-TULV-L-C_3668	ACTTGATATGGGTGCATGTCCCCAGTTAGCACAGTTAGGGATTGTTTTATGCACAAGCAAGGTAGAAAGATTGTACGGGA
lib01146-Spielberg-TULV-L-C_3696	GCACAGTTAGGGATTGTTTTATGCACAAGCAAGGTAGAAAGATTGTACGGGACCGCCATGGGAATGGTTAATAATCCTAC
lib01146-Spielberg-TULV-L-C_3724	GCAAGGTAGAAAGATTGTACGGGACCGCCATGGGAATGGTTAATAATCCTACGTCCTTTCTAAAGGTTGATAGATCCTCT
lib01146-Spielberg-TULV-L-C_3752	CATGGGAATGGTTAATAATCCTACGTCCTTTCTAAAGGTTGATAGATCCTCTATACCTATTCCTTTAGGTGGTGATGGTT
lib01146-Spielberg-TULV-L-C_3780	TTTCTAAAGGTTGATAGATCCTCTATACCTATTCCTTTAGGTGGTGATGGTTCTATGTCAATCATGGAGCTTGCAACAGC
lib01146-Spielberg-TULV-L-C_3808	CTATTCCTTTAGGTGGTGATGGTTCTATGTCAATCATGGAGCTTGCAACAGCAGGCATAGGTATGGCTGATAAGAATGTG
lib01146-Spielberg-TULV-L-C_3836	GTCAATCATGGAGCTTGCAACAGCAGGCATAGGTATGGCTGATAAGAATGTGCTGAAGAATGCATATATATCATTTAAAC
lib01146-Spielberg-TULV-L-C_3864	ATAGGTATGGCTGATAAGAATGTGCTGAAGAATGCATATATATCATTTAAACATACAAAGAGAGATAGTGATCGCTACAT
lib01146-Spielberg-TULV-L-C_3892	AGAATGCATATATATCATTTAAACATACAAAGAGAGATAGTGATCGCTACATATTAGGTTTGTTCAAATTTTTGATGAGT
lib01146-Spielberg-TULV-L-C_3920	AAAGAGAGATAGTGATCGCTACATATTAGGTTTGTTCAAATTTTTGATGAGTTTAAGTGATGATGTCTTTCAGCATGATA
lib01146-Spielberg-TULV-L-C_3948	GGTTTGTTCAAATTTTTGATGAGTTTAAGTGATGATGTCTTTCAGCATGATAGGTTGGGAGAATTTAGCTTTGTTGGGAA
lib01146-Spielberg-TULV-L-C_3976	GTGATGATGTCTTTCAGCATGATAGGTTGGGAGAATTTAGCTTTGTTGGGAAAGTCCAATGGAAAGTATTTACTCCCAAA
lib01146-Spielberg-TULV-L-C_4004	GGGAGAATTTAGCTTTGTTGGGAAAGTCCAATGGAAAGTATTTACTCCCAAATCGGAATTTGAATTCTTTGATCAATACT
lib01146-Spielberg-TULV-L-C_4032	CAATGGAAAGTATTTACTCCCAAATCGGAATTTGAATTCTTTGATCAATACTCTTCTAAATATTTGCAGTTGTGGACAGA
lib01146-Spielberg-TULV-L-C_4060	AATTTGAATTCTTTGATCAATACTCTTCTAAATATTTGCAGTTGTGGACAGAACAACATCCTGTTTATGATTATATTATT
lib01146-Spielberg-TULV-L-C_4088	TAAATATTTGCAGTTGTGGACAGAACAACATCCTGTTTATGATTATATTATTCCACGTGGTAGGGATAATTTATTAGTGT
lib01146-Spielberg-TULV-L-C_4116	CATCCTGTTTATGATTATATTATTCCACGTGGTAGGGATAATTTATTAGTGTATCTTGTCAGAAAATTAAATGATCCTAG
lib01146-Spielberg-TULV-L-C_4144	GTGGTAGGGATAATTTATTAGTGTATCTTGTCAGAAAATTAAATGATCCTAGCATAGTAACTGCTATGACTATGCAGTCA
lib01146-Spielberg-TULV-L-C_4172	TGTCAGAAAATTAAATGATCCTAGCATAGTAACTGCTATGACTATGCAGTCACCTCTTCAATTAAGGTTTAGGATGCAGG
lib01146-Spielberg-TULV-L-C_4200	GTAACTGCTATGACTATGCAGTCACCTCTTCAATTAAGGTTTAGGATGCAGGCAAAGCAACATATGAAAGTATGTAGATT
lib01146-Spielberg-TULV-L-C_4228	TTCAATTAAGGTTTAGGATGCAGGCAAAGCAACATATGAAAGTATGTAGATTGAATGGTGAGTGGGTGACATTTCGTGAA
lib01146-Spielberg-TULV-L-C_4256	GCAACATATGAAAGTATGTAGATTGAATGGTGAGTGGGTGACATTTCGTGAAGTACTTGCAGCTGCTGATTCATTTGCAC
lib01146-Spielberg-TULV-L-C_4284	GGTGAGTGGGTGACATTTCGTGAAGTACTTGCAGCTGCTGATTCATTTGCACATAGTTATAAACCATCACAAAGTGACAT
lib01146-Spielberg-TULV-L-C_4312	TTGCAGCTGCTGATTCATTTGCACATAGTTATAAACCATCACAAAGTGACATGGAACTGTTCCAAACACTAGTCAACTGC
lib01146-Spielberg-TULV-L-C_4340	TTATAAACCATCACAAAGTGACATGGAACTGTTCCAAACACTAGTCAACTGCACTTTTTCAAAGGAGTATGCATGGCGAG
lib01146-Spielberg-TULV-L-C_4368	CTGTTCCAAACACTAGTCAACTGCACTTTTTCAAAGGAGTATGCATGGCGAGACTTTTTGAATGAAGTTAAATGTGAAGT
lib01146-Spielberg-TULV-L-C_4396	TTTCAAAGGAGTATGCATGGCGAGACTTTTTGAATGAAGTTAAATGTGAAGTGCTGACTACAAGACAAGTCCATAGGCCA
lib01146-Spielberg-TULV-L-C_4424	TTTGAATGAAGTTAAATGTGAAGTGCTGACTACAAGACAAGTCCATAGGCCAAAAGTGGCCAGGACATTTACAGTTAAAG
lib01146-Spielberg-TULV-L-C_4452	ACTACAAGACAAGTCCATAGGCCAAAAGTGGCCAGGACATTTACAGTTAAAGAGAAAGATCAGGCTATCCAGAATTCAAT
lib01146-Spielberg-TULV-L-C_4480	TGGCCAGGACATTTACAGTTAAAGAGAAAGATCAGGCTATCCAGAATTCAATAACAGCTGTAATTGGGTACAAATATGCT
lib01146-Spielberg-TULV-L-C_4508	AGATCAGGCTATCCAGAATTCAATAACAGCTGTAATTGGGTACAAATATGCTAATAAAGCAGATGAGATAAGTGATGTTC
lib01146-Spielberg-TULV-L-C_4536	GCTGTAATTGGGTACAAATATGCTAATAAAGCAGATGAGATAAGTGATGTTCTGGACAGTGCAGTACATCCTGATTCCTT
lib01146-Spielberg-TULV-L-C_4564	AAGCAGATGAGATAAGTGATGTTCTGGACAGTGCAGTACATCCTGATTCCTTATCGACTGACCTACAGGTTATGAGAGAG
lib01146-Spielberg-TULV-L-C_4592	CAGTGCAGTACATCCTGATTCCTTATCGACTGACCTACAGGTTATGAGAGAGGGAGTATACCGAGAATTAGGGCTGGATA
lib01146-Spielberg-TULV-L-C_4620	ACTGACCTACAGGTTATGAGAGAGGGAGTATACCGAGAATTAGGGCTGGATATAAACTATCCTAATGTTTTGAAACGTGT
lib01146-Spielberg-TULV-L-C_4648	TATACCGAGAATTAGGGCTGGATATAAACTATCCTAATGTTTTGAAACGTGTGGCTCCTTTGTTGTATAAAGCAGGGAAA
lib01146-Spielberg-TULV-L-C_4676	CTATCCTAATGTTTTGAAACGTGTGGCTCCTTTGTTGTATAAAGCAGGGAAATCAAGAGTTGTGATTGTACAAGGAAATA
lib01146-Spielberg-TULV-L-C_4704	CCTTTGTTGTATAAAGCAGGGAAATCAAGAGTTGTGATTGTACAAGGAAATATTGAGGGCACTGCAGAATCAATTTGCAG
lib01146-Spielberg-TULV-L-C_4732	GAGTTGTGATTGTACAAGGAAATATTGAGGGCACTGCAGAATCAATTTGCAGTTATTGGCTAAAAACCATGTCACTAGTG
lib01146-Spielberg-TULV-L-C_4760	GGGCACTGCAGAATCAATTTGCAGTTATTGGCTAAAAACCATGTCACTAGTGAAAACAATAAAAGTGAGACCAAAGAAGG
lib01146-Spielberg-TULV-L-C_4788	TGGCTAAAAACCATGTCACTAGTGAAAACAATAAAAGTGAGACCAAAGAAGGAAGTACTAAAAGCTGTGTCCTTATTTAG
lib01146-Spielberg-TULV-L-C_4816	CAATAAAAGTGAGACCAAAGAAGGAAGTACTAAAAGCTGTGTCCTTATTTAGTAAGAAGGAAAAAATTGGCGATCTAACT
lib01146-Spielberg-TULV-L-C_4844	ACTAAAAGCTGTGTCCTTATTTAGTAAGAAGGAAAAAATTGGCGATCTAACTCATCTTGCTGCTACAAGGTTATGTGTTG
lib01146-Spielberg-TULV-L-C_4872	AAGGAAAAAATTGGCGATCTAACTCATCTTGCTGCTACAAGGTTATGTGTTGATGTTTGGAGATGGTGTAAAGCTAATGA
lib01146-Spielberg-TULV-L-C_4900	TTGCTGCTACAAGGTTATGTGTTGATGTTTGGAGATGGTGTAAAGCTAATGAACAAGATCCAAAAGCATGGTTAGGTGCA
lib01146-Spielberg-TULV-L-C_4928	TTGGAGATGGTGTAAAGCTAATGAACAAGATCCAAAAGCATGGTTAGGTGCACTTTATTTTGAAGGTAAGACTTTAATGC
lib01146-Spielberg-TULV-L-C_4956	GATCCAAAAGCATGGTTAGGTGCACTTTATTTTGAAGGTAAGACTTTAATGCAGTGGGTTGATGTATTCTTAGATAAAGG
lib01146-Spielberg-TULV-L-C_4984	ATTTTGAAGGTAAGACTTTAATGCAGTGGGTTGATGTATTCTTAGATAAAGGGGTCGTCCCGGTTGACCCAGAAATTCAG
lib01146-Spielberg-TULV-L-C_5012	GGTTGATGTATTCTTAGATAAAGGGGTCGTCCCGGTTGACCCAGAAATTCAGTGTGTAGGTTTAATGTTGTATGATTTGA
lib01146-Spielberg-TULV-L-C_5040	GTCCCGGTTGACCCAGAAATTCAGTGTGTAGGTTTAATGTTGTATGATTTGACTGGGCATAAAAATCTCTTACAAATACA
lib01146-Spielberg-TULV-L-C_5068	TAGGTTTAATGTTGTATGATTTGACTGGGCATAAAAATCTCTTACAAATACAGGCAAATAGACGAGCTTACTCTGGAAAA
lib01146-Spielberg-TULV-L-C_5096	GCATAAAAATCTCTTACAAATACAGGCAAATAGACGAGCTTACTCTGGAAAACAGTATGATGCCTATTGTGTCCAAACAT
lib01146-Spielberg-TULV-L-C_5124	AATAGACGAGCTTACTCTGGAAAACAGTATGATGCCTATTGTGTCCAAACATACAATGAAGAAACAAAGCTTTATGAGGG
lib01146-Spielberg-TULV-L-C_5152	ATGATGCCTATTGTGTCCAAACATACAATGAAGAAACAAAGCTTTATGAGGGAGATTTAAGAGTTACATTTAATTTTGGG
lib01146-Spielberg-TULV-L-C_5180	TGAAGAAACAAAGCTTTATGAGGGAGATTTAAGAGTTACATTTAATTTTGGGATTGATTGTGCACGCTTGGAAGTTTTTT
lib01146-Spielberg-TULV-L-C_5208	TTAAGAGTTACATTTAATTTTGGGATTGATTGTGCACGCTTGGAAGTTTTTTGGGACAAACAAGATTATTTATTAGAAAC
lib01146-Spielberg-TULV-L-C_5236	ATTGTGCACGCTTGGAAGTTTTTTGGGACAAACAAGATTATTTATTAGAAACATCAATAACACAGCGGCATGTTCTGAAG
lib01146-Spielberg-TULV-L-C_5264	CAAACAAGATTATTTATTAGAAACATCAATAACACAGCGGCATGTTCTGAAGATATTAATGGAAGAAGTAACAAAGGAGT
lib01146-Spielberg-TULV-L-C_5292	ATAACACAGCGGCATGTTCTGAAGATATTAATGGAAGAAGTAACAAAGGAGTTATTAAGATGTGGAATGAGATTCAAGAC
lib01146-Spielberg-TULV-L-C_5320	TAATGGAAGAAGTAACAAAGGAGTTATTAAGATGTGGAATGAGATTCAAGACAGAGCAGGTAAACTCCTCTAGAAGTGTC
lib01146-Spielberg-TULV-L-C_5348	AAGATGTGGAATGAGATTCAAGACAGAGCAGGTAAACTCCTCTAGAAGTGTCGTATTGTTTAAGACTGATGCAGGCTTTG
lib01146-Spielberg-TULV-L-C_5376	CAGGTAAACTCCTCTAGAAGTGTCGTATTGTTTAAGACTGATGCAGGCTTTGAGTGGGGTAAGCCTAATATCCCCTGTAT
lib01146-Spielberg-TULV-L-C_5404	TGTTTAAGACTGATGCAGGCTTTGAGTGGGGTAAGCCTAATATCCCCTGTATTGTTTTTAGGAACTGTGCACTACGCACT
lib01146-Spielberg-TULV-L-C_5432	GGGTAAGCCTAATATCCCCTGTATTGTTTTTAGGAACTGTGCACTACGCACTGGTTTACGAGTGCGCCACCCAATCAATA
lib01146-Spielberg-TULV-L-C_5460	TTTAGGAACTGTGCACTACGCACTGGTTTACGAGTGCGCCACCCAATCAATAAATCTTTTACTATTACTATACAGGCTGG
lib01146-Spielberg-TULV-L-C_5488	TACGAGTGCGCCACCCAATCAATAAATCTTTTACTATTACTATACAGGCTGGTGGTTTTCGAGCAATGGCACAATTGGAT
lib01146-Spielberg-TULV-L-C_5516	TTTTACTATTACTATACAGGCTGGTGGTTTTCGAGCAATGGCACAATTGGATGAAGAAAATCCTAGATTTTTACTAGCAC
lib01146-Spielberg-TULV-L-C_5544	TTTCGAGCAATGGCACAATTGGATGAAGAAAATCCTAGATTTTTACTAGCACATGCTTATCATAATTTGAAAGATGTTAG
lib01146-Spielberg-TULV-L-C_5572	AAAATCCTAGATTTTTACTAGCACATGCTTATCATAATTTGAAAGATGTTAGATACCAAGCATTGCAGGCAATAGGTAAC
lib01146-Spielberg-TULV-L-C_5600	TTATCATAATTTGAAAGATGTTAGATACCAAGCATTGCAGGCAATAGGTAACATATGGTTTAAAACCCAACAGCACAAAT
lib01146-Spielberg-TULV-L-C_5628	CAAGCATTGCAGGCAATAGGTAACATATGGTTTAAAACCCAACAGCACAAATTGTTTATAAACCCTATCATTTCTGCTGG
lib01146-Spielberg-TULV-L-C_5656	GGTTTAAAACCCAACAGCACAAATTGTTTATAAACCCTATCATTTCTGCTGGATTGTTGGAGAATTTTATGAAAGGACTG
lib01146-Spielberg-TULV-L-C_5684	TATAAACCCTATCATTTCTGCTGGATTGTTGGAGAATTTTATGAAAGGACTGCCTGCTGCAATCCCACCTGCAGCATACT
lib01146-Spielberg-TULV-L-C_5712	TTGGAGAATTTTATGAAAGGACTGCCTGCTGCAATCCCACCTGCAGCATACTCTTTAATCATGAATAAAGCAAAGATTTC
lib01146-Spielberg-TULV-L-C_5740	CTGCAATCCCACCTGCAGCATACTCTTTAATCATGAATAAAGCAAAGATTTCTGTTGACCTTTTTATGTTTAATGAATTA
lib01146-Spielberg-TULV-L-C_5768	AATCATGAATAAAGCAAAGATTTCTGTTGACCTTTTTATGTTTAATGAATTACTTGCTCTCATAAACCCGCAAAATGTTT
lib01146-Spielberg-TULV-L-C_5796	GACCTTTTTATGTTTAATGAATTACTTGCTCTCATAAACCCGCAAAATGTTTTGAATCTAGATGGGATTGAGGAGACAAG
lib01146-Spielberg-TULV-L-C_5824	CTCTCATAAACCCGCAAAATGTTTTGAATCTAGATGGGATTGAGGAGACAAGTGAAGGCTATAGTACTGTTTCAACTATC
lib01146-Spielberg-TULV-L-C_5852	TCTAGATGGGATTGAGGAGACAAGTGAAGGCTATAGTACTGTTTCAACTATCTCAAGCACACAATGGTCTGAGGAAGTGA
lib01146-Spielberg-TULV-L-C_5880	GGCTATAGTACTGTTTCAACTATCTCAAGCACACAATGGTCTGAGGAAGTGAGTTTAGTTATGGATGATAGTGATGATGA
lib01146-Spielberg-TULV-L-C_5908	GCACACAATGGTCTGAGGAAGTGAGTTTAGTTATGGATGATAGTGATGATGAAGATCAACCAGACTACACTATTGACTTG
lib01146-Spielberg-TULV-L-C_5936	AGTTATGGATGATAGTGATGATGAAGATCAACCAGACTACACTATTGACTTGGATGACATTGATTTTGAAACAATAGATT
lib01146-Spielberg-TULV-L-C_5964	CAACCAGACTACACTATTGACTTGGATGACATTGATTTTGAAACAATAGATTTGAAAGAAGACATTGAACATTTTTTGCA
lib01146-Spielberg-TULV-L-C_5992	ACATTGATTTTGAAACAATAGATTTGAAAGAAGACATTGAACATTTTTTGCAGGATGAATCTGCATATACTGGTGATTTA
lib01146-Spielberg-TULV-L-C_6020	AGAAGACATTGAACATTTTTTGCAGGATGAATCTGCATATACTGGTGATTTATTAATACAAACAGATGACACAGAAATCA
lib01146-Spielberg-TULV-L-C_6048	GAATCTGCATATACTGGTGATTTATTAATACAAACAGATGACACAGAAATCAAGAAGTTGAGAGGAATGACAAGGATATT
lib01146-Spielberg-TULV-L-C_6076	TACAAACAGATGACACAGAAATCAAGAAGTTGAGAGGAATGACAAGGATATTAGAACCCATTAAGCTAATAAAGAGTTGG
lib01146-Spielberg-TULV-L-C_6104	GTTGAGAGGAATGACAAGGATATTAGAACCCATTAAGCTAATAAAGAGTTGGGTATCAAAAGGTCTTTCAATTGACAAGG
lib01146-Spielberg-TULV-L-C_6132	CCCATTAAGCTAATAAAGAGTTGGGTATCAAAAGGTCTTTCAATTGACAAGGTATATAGTCCTGTGGGTATTATTTTAAT
lib01146-Spielberg-TULV-L-C_6160	CAAAAGGTCTTTCAATTGACAAGGTATATAGTCCTGTGGGTATTATTTTAATGGCTAGGTATATGTCAAAGCATTATGAC
lib01146-Spielberg-TULV-L-C_6188	TAGTCCTGTGGGTATTATTTTAATGGCTAGGTATATGTCAAAGCATTATGACTTCAACAGGGCCCCATTATCCTTGTTAA
lib01146-Spielberg-TULV-L-C_6216	AGGTATATGTCAAAGCATTATGACTTCAACAGGGCCCCATTATCCTTGTTAAATCCTTATGATCTTACAGAATTTGAAAG
lib01146-Spielberg-TULV-L-C_6244	ACAGGGCCCCATTATCCTTGTTAAATCCTTATGATCTTACAGAATTTGAAAGTATTGTTAAAGGCTGGGGTGAGTGTGTG
lib01146-Spielberg-TULV-L-C_6272	TTATGATCTTACAGAATTTGAAAGTATTGTTAAAGGCTGGGGTGAGTGTGTGAATGATAGGTTTATTGAATATGATCATG
lib01146-Spielberg-TULV-L-C_6300	GTTAAAGGCTGGGGTGAGTGTGTGAATGATAGGTTTATTGAATATGATCATGAGGCTGAGAAGAAAGTTCGGGATGAGAA
lib01146-Spielberg-TULV-L-C_6328	ATAGGTTTATTGAATATGATCATGAGGCTGAGAAGAAAGTTCGGGATGAGAAAATACAGCCAGAGGATGTTCTCCCTGAT
lib01146-Spielberg-TULV-L-C_6356	TGAGAAGAAAGTTCGGGATGAGAAAATACAGCCAGAGGATGTTCTCCCTGATTCCCTTTTCTCTTTCAGGCATGCTGATA
lib01146-Spielberg-TULV-L-C_6384	CAGCCAGAGGATGTTCTCCCTGATTCCCTTTTCTCTTTCAGGCATGCTGATATCCTTCTTAGGAGGTTGTTTCCAAAGGA
lib01146-Spielberg-TULV-L-C_6412	TTTTCTCTTTCAGGCATGCTGATATCCTTCTTAGGAGGTTGTTTCCAAAGGATTCAGCTGCTTCATTTTACTAACAATGT
lib01146-Spielberg-TULV-L-C_6437	CCTTCTTAGGAGGTTGTTTCCAAAGGATTCAGCTGCTTCATTTTACTAACAATGTGTATTACTTGTTGCTCTTTTCTCGG
lib01144-Oberthoelau-TULV-L-CS_0	CGGAAACCAAGGAATTTCCTATTGATCCAGGGGACTGTTCAAGGGCCTTATCTACCTTCAACAATAGCTTCAGACCAGTA
lib01144-Oberthoelau-TULV-L-CS_28	AGGGGACTGTTCAAGGGCCTTATCTACCTTCAACAATAGCTTCAGACCAGTATGATACAAAAGTTGGTTGTCTAGAAATA
lib01144-Oberthoelau-TULV-L-CS_56	TTCAACAATAGCTTCAGACCAGTATGATACAAAAGTTGGTTGTCTAGAAATACTGAAAAATCATCCAGACACACCAGTAC
lib01144-Oberthoelau-TULV-L-CS_84	ACAAAAGTTGGTTGTCTAGAAATACTGAAAAATCATCCAGACACACCAGTACAAATTCTAGCTAGAGATATGGCATTGAA
lib01144-Oberthoelau-TULV-L-CS_112	AAAATCATCCAGACACACCAGTACAAATTCTAGCTAGAGATATGGCATTGAAATACATAATGTTAGATAAAGATGATCTT
lib01144-Oberthoelau-TULV-L-CS_140	TCTAGCTAGAGATATGGCATTGAAATACATAATGTTAGATAAAGATGATCTTATAAATTATTACAACCCTAGGGCATATT
lib01144-Oberthoelau-TULV-L-CS_168	ATAATGTTAGATAAAGATGATCTTATAAATTATTACAACCCTAGGGCATATTTTAAACAAACTGCCAATGTGAAAGAGCC
lib01144-Oberthoelau-TULV-L-CS_196	ATTATTACAACCCTAGGGCATATTTTAAACAAACTGCCAATGTGAAAGAGCCTGGGACTTTTAAACTAAACTTATCTTCA
lib01144-Oberthoelau-TULV-L-CS_224	ACAAACTGCCAATGTGAAAGAGCCTGGGACTTTTAAACTAAACTTATCTTCAATGGATCCAAAAGCCAAGGCACTATTAG
lib01144-Oberthoelau-TULV-L-CS_252	ACTTTTAAACTAAACTTATCTTCAATGGATCCAAAAGCCAAGGCACTATTAGATGTGATCTCTAAAAATTCAAAGAAAGG
lib01144-Oberthoelau-TULV-L-CS_280	ATCCAAAAGCCAAGGCACTATTAGATGTGATCTCTAAAAATTCAAAGAAAGGTGTATTTGGTGAGATCATTGACAGCATT
lib01144-Oberthoelau-TULV-L-CS_308	GATCTCTAAAAATTCAAAGAAAGGTGTATTTGGTGAGATCATTGACAGCATTGAAATAAGCAGCTTAATACAGCAGAATG
lib01144-Oberthoelau-TULV-L-CS_336	TTTGGTGAGATCATTGACAGCATTGAAATAAGCAGCTTAATACAGCAGAATGATTGCTGCAAAGTAATAGAGAAGATATT
lib01144-Oberthoelau-TULV-L-CS_364	TAAGCAGCTTAATACAGCAGAATGATTGCTGCAAAGTAATAGAGAAGATATTGTCAGACTTAGAGATCAATGTTGGTGAA
lib01144-Oberthoelau-TULV-L-CS_392	CTGCAAAGTAATAGAGAAGATATTGTCAGACTTAGAGATCAATGTTGGTGAAACAAACCAAGGACTAGACAACCCCAAGA
lib01144-Oberthoelau-TULV-L-CS_420	GACTTAGAGATCAATGTTGGTGAAACAAACCAAGGACTAGACAACCCCAAGAGGACAACTGGTGTTGATGATATTTTAAA
lib01144-Oberthoelau-TULV-L-CS_448	ACCAAGGACTAGACAACCCCAAGAGGACAACTGGTGTTGATGATATTTTAAAGAAATTCTATGACAATGAGCTAGTGAAG
lib01144-Oberthoelau-TULV-L-CS_476	AACTGGTGTTGATGATATTTTAAAGAAATTCTATGACAATGAGCTAGTGAAGTACATGTTACAGATTGTTAGGAAGACAA
lib01144-Oberthoelau-TULV-L-CS_504	TTCTATGACAATGAGCTAGTGAAGTACATGTTACAGATTGTTAGGAAGACAACAGCTTGGCATATGGGCCATTTGCTGCG
lib01144-Oberthoelau-TULV-L-CS_532	TGTTACAGATTGTTAGGAAGACAACAGCTTGGCATATGGGCCATTTGCTGCGGGACATAACAGAATGTTTGATTGCTCAT
lib01144-Oberthoelau-TULV-L-CS_560	TTGGCATATGGGCCATTTGCTGCGGGACATAACAGAATGTTTGATTGCTCATGCTGGTCTAAGACGATCAAAATATTGGT
lib01144-Oberthoelau-TULV-L-CS_588	ATAACAGAATGTTTGATTGCTCATGCTGGTCTAAGACGATCAAAATATTGGTCTATCCATGGATTTTCCCATGGTGGGAT
lib01144-Oberthoelau-TULV-L-CS_616	GTCTAAGACGATCAAAATATTGGTCTATCCATGGATTTTCCCATGGTGGGATACTATTGATGATATTACCATCAAAATCA
lib01144-Oberthoelau-TULV-L-CS_644	CCATGGATTTTCCCATGGTGGGATACTATTGATGATATTACCATCAAAATCACTAGAAGTTGCAGGCTCTTATATTCGGT
lib01144-Oberthoelau-TULV-L-CS_672	TTGATGATATTACCATCAAAATCACTAGAAGTTGCAGGCTCTTATATTCGGTTTTTTACTATTTTTAAAGATGGGTTGGG
lib01144-Oberthoelau-TULV-L-CS_700	AAGTTGCAGGCTCTTATATTCGGTTTTTTACTATTTTTAAAGATGGGTTGGGTATAATTGACTATGAGAATTTGGATTCC
lib01144-Oberthoelau-TULV-L-CS_728	TACTATTTTTAAAGATGGGTTGGGTATAATTGACTATGAGAATTTGGATTCCACTGCATCTATTGATGGTGTCACATGGT
lib01144-Oberthoelau-TULV-L-CS_756	ATTGACTATGAGAATTTGGATTCCACTGCATCTATTGATGGTGTCACATGGTGCTTTAGTAAAATCATGAGCTTGGATTT
lib01144-Oberthoelau-TULV-L-CS_784	CATCTATTGATGGTGTCACATGGTGCTTTAGTAAAATCATGAGCTTGGATTTGAATCGTTTATTGGCCCTTAATATATCT
lib01144-Oberthoelau-TULV-L-CS_812	TAGTAAAATCATGAGCTTGGATTTGAATCGTTTATTGGCCCTTAATATATCTTTTGAAAAAACATTATTAGCAACTGCTA
lib01144-Oberthoelau-TULV-L-CS_840	CGTTTATTGGCCCTTAATATATCTTTTGAAAAAACATTATTAGCAACTGCTACATGGTTTCAATACTATACAGAGGATCA
lib01144-Oberthoelau-TULV-L-CS_868	AAAAAACATTATTAGCAACTGCTACATGGTTTCAATACTATACAGAGGATCAGGGCCATTTTCCTTTACAGCATGCACTA
lib01144-Oberthoelau-TULV-L-CS_896	GTTTCAATACTATACAGAGGATCAGGGCCATTTTCCTTTACAGCATGCACTAAGATCTGTCTTTGCATTCCACTTTCTAC
lib01144-Oberthoelau-TULV-L-CS_924	CATTTTCCTTTACAGCATGCACTAAGATCTGTCTTTGCATTCCACTTTCTACTGACTGTAACACAAAAGATGAAGCTATG
lib01144-Oberthoelau-TULV-L-CS_952	CTGTCTTTGCATTCCACTTTCTACTGACTGTAACACAAAAGATGAAGCTATGTGCTATCTTTGACAATCTTAGATACTTG
lib01144-Oberthoelau-TULV-L-CS_980	TGTAACACAAAAGATGAAGCTATGTGCTATCTTTGACAATCTTAGATACTTGATTCCTGCTGTCACTTCACTGTATTCAG
lib01144-Oberthoelau-TULV-L-CS_1008	ATCTTTGACAATCTTAGATACTTGATTCCTGCTGTCACTTCACTGTATTCAGGTTATAAACCCTTAATCACTAAGTTTTT
lib01144-Oberthoelau-TULV-L-CS_1036	CTGCTGTCACTTCACTGTATTCAGGTTATAAACCCTTAATCACTAAGTTTTTTGAAAGACCGTTTAAGAGTGCACTTGAT
lib01144-Oberthoelau-TULV-L-CS_1064	TAAACCCTTAATCACTAAGTTTTTTGAAAGACCGTTTAAGAGTGCACTTGATGTATATCTTTATACAATTATAAAGACAT
lib01144-Oberthoelau-TULV-L-CS_1092	AGACCGTTTAAGAGTGCACTTGATGTATATCTTTATACAATTATAAAGACATTACTTGTAAGTCTGGCACAGAATAACAA
lib01144-Oberthoelau-TULV-L-CS_1120	ATCTTTATACAATTATAAAGACATTACTTGTAAGTCTGGCACAGAATAACAAGATACGGTTTTATTCTAAAGTTAGATTG
lib01144-Oberthoelau-TULV-L-CS_1148	TGTAAGTCTGGCACAGAATAACAAGATACGGTTTTATTCTAAAGTTAGATTGTTGGGTCTAACTGTGGACCAATCAACCA
lib01144-Oberthoelau-TULV-L-CS_1176	CGGTTTTATTCTAAAGTTAGATTGTTGGGTCTAACTGTGGACCAATCAACCATTGGGGCAAGTGGTGTGTACCCTTCCTT
lib01144-Oberthoelau-TULV-L-CS_1204	GTCTAACTGTGGACCAATCAACCATTGGGGCAAGTGGTGTGTACCCTTCCTTAATGTCCCGAGTAGTATATAAACACTAC
lib01144-Oberthoelau-TULV-L-CS_1232	GGCAAGTGGTGTGTACCCTTCCTTAATGTCCCGAGTAGTATATAAACACTACAGGAGTCTAATTTCAGAAGCAACAACTT
lib01144-Oberthoelau-TULV-L-CS_1260	TCCCGAGTAGTATATAAACACTACAGGAGTCTAATTTCAGAAGCAACAACTTGTTTCTTCTTATTTGAGAAAGGCCTACA
lib01144-Oberthoelau-TULV-L-CS_1288	GTCTAATTTCAGAAGCAACAACTTGTTTCTTCTTATTTGAGAAAGGCCTACATGGGAACCTCACTGAAGAAGCAAAAATA
lib01144-Oberthoelau-TULV-L-CS_1316	CTTCTTATTTGAGAAAGGCCTACATGGGAACCTCACTGAAGAAGCAAAAATACATCTGGAAACTGTTGAATGGGCTAGAA
lib01144-Oberthoelau-TULV-L-CS_1344	AACCTCACTGAAGAAGCAAAAATACATCTGGAAACTGTTGAATGGGCTAGAAAGTTTAATGATAAGGAAAGAAATTATGG
lib01144-Oberthoelau-TULV-L-CS_1372	TGGAAACTGTTGAATGGGCTAGAAAGTTTAATGATAAGGAAAGAAATTATGGTTCTTATATAATGGAAGAAGGTTATACA
lib01144-Oberthoelau-TULV-L-CS_1400	TAATGATAAGGAAAGAAATTATGGTTCTTATATAATGGAAGAAGGTTATACAATAAAAGATATAATTGATGGTAATGTCC
lib01144-Oberthoelau-TULV-L-CS_1428	TATATAATGGAAGAAGGTTATACAATAAAAGATATAATTGATGGTAATGTCCCAGTAGAGCAACAGCTGTTCTGTCAGGA
lib01144-Oberthoelau-TULV-L-CS_1456	AAGATATAATTGATGGTAATGTCCCAGTAGAGCAACAGCTGTTCTGTCAGGAGGTTGTAGAATTATCAGCAATGGAATTA
lib01144-Oberthoelau-TULV-L-CS_1484	AGAGCAACAGCTGTTCTGTCAGGAGGTTGTAGAATTATCAGCAATGGAATTAAATACATACTTAGAAGCAAAATCACAAG
lib01144-Oberthoelau-TULV-L-CS_1512	GTAGAATTATCAGCAATGGAATTAAATACATACTTAGAAGCAAAATCACAAGTAATGGCAGCTAACATCATGAACAAGCA
lib01144-Oberthoelau-TULV-L-CS_1540	CATACTTAGAAGCAAAATCACAAGTAATGGCAGCTAACATCATGAACAAGCACTGGGATCGCCCTTATTTCAGTCAAACT
lib01144-Oberthoelau-TULV-L-CS_1568	GGCAGCTAACATCATGAACAAGCACTGGGATCGCCCTTATTTCAGTCAAACTAGGAATATTAGTTTAAAAGGTATGTCAG
lib01144-Oberthoelau-TULV-L-CS_1596	GATCGCCCTTATTTCAGTCAAACTAGGAATATTAGTTTAAAAGGTATGTCAGGTGCTTTACAAGAAGATGGCCATTTATC
lib01144-Oberthoelau-TULV-L-CS_1624	ATATTAGTTTAAAAGGTATGTCAGGTGCTTTACAAGAAGATGGCCATTTATCTGCTAGCGTCACATTGATTGAGGCAATA
lib01144-Oberthoelau-TULV-L-CS_1652	TTTACAAGAAGATGGCCATTTATCTGCTAGCGTCACATTGATTGAGGCAATAAGATTCTTAAATCAATCTCAACAGAATC
lib01144-Oberthoelau-TULV-L-CS_1680	AGCGTCACATTGATTGAGGCAATAAGATTCTTAAATCAATCTCAACAGAATCCATCAGTCCTTGAAATGTATGAACAGAC
lib01144-Oberthoelau-TULV-L-CS_1708	TCTTAAATCAATCTCAACAGAATCCATCAGTCCTTGAAATGTATGAACAGACAAAAAGGCAGAAGGCTATGGCAAGAATT
lib01144-Oberthoelau-TULV-L-CS_1736	AGTCCTTGAAATGTATGAACAGACAAAAAGGCAGAAGGCTATGGCAAGAATTGTAAGGAAATATCAACGAACAGAAGCTG
lib01144-Oberthoelau-TULV-L-CS_1764	AGGCAGAAGGCTATGGCAAGAATTGTAAGGAAATATCAACGAACAGAAGCTGATCGTGGTTTTTTTATAACAACATTGCC
lib01144-Oberthoelau-TULV-L-CS_1792	GGAAATATCAACGAACAGAAGCTGATCGTGGTTTTTTTATAACAACATTGCCAACCAGAGTAAGATTGGAAATTATAGAA
lib01144-Oberthoelau-TULV-L-CS_1820	TGGTTTTTTTATAACAACATTGCCAACCAGAGTAAGATTGGAAATTATAGAAGATTATTTTGATGCAATAGCCAAGGTTG
lib01144-Oberthoelau-TULV-L-CS_1848	AGAGTAAGATTGGAAATTATAGAAGATTATTTTGATGCAATAGCCAAGGTTGTCCCTGAGGAATACATCTCTTATGGAGG
lib01144-Oberthoelau-TULV-L-CS_1876	ATTTTGATGCAATAGCCAAGGTTGTCCCTGAGGAATACATCTCTTATGGAGGGGAAAGGAAAATATTAAACATACAGCAA
lib01144-Oberthoelau-TULV-L-CS_1904	TGAGGAATACATCTCTTATGGAGGGGAAAGGAAAATATTAAACATACAGCAAGCTCTTGAGAAGGCATTAAGGTGGGCTT
lib01144-Oberthoelau-TULV-L-CS_1932	AGGAAAATATTAAACATACAGCAAGCTCTTGAGAAGGCATTAAGGTGGGCTTCAGGTGAGAGTGAAATACAGCTTAGCAT
lib01144-Oberthoelau-TULV-L-CS_1960	TTGAGAAGGCATTAAGGTGGGCTTCAGGTGAGAGTGAAATACAGCTTAGCATGGGTCAAGTCATCAAGTTAAAACGAAAA
lib01144-Oberthoelau-TULV-L-CS_1988	TGAGAGTGAAATACAGCTTAGCATGGGTCAAGTCATCAAGTTAAAACGAAAATTGATGTATGTAAGCGCAGATGCAACTA
lib01144-Oberthoelau-TULV-L-CS_2016	CAAGTCATCAAGTTAAAACGAAAATTGATGTATGTAAGCGCAGATGCAACTAAATGGTCACCAGGTGACAATTCTGCAAA
lib01144-Oberthoelau-TULV-L-CS_2044	TGTATGTAAGCGCAGATGCAACTAAATGGTCACCAGGTGACAATTCTGCAAAATTTAGGAGGTTTACTCAGACACTACAT
lib01144-Oberthoelau-TULV-L-CS_2072	GTCACCAGGTGACAATTCTGCAAAATTTAGGAGGTTTACTCAGACACTACATGATGGTTTACGAGATGACAAATTAAAGA
lib01144-Oberthoelau-TULV-L-CS_2100	AGGAGGTTTACTCAGACACTACATGATGGTTTACGAGATGACAAATTAAAGAGGTGTGTAGTTGATGCTCTAAGAAACAT
lib01144-Oberthoelau-TULV-L-CS_2128	GTTTACGAGATGACAAATTAAAGAGGTGTGTAGTTGATGCTCTAAGAAACATATATGAAACTGAATTCTTTATGTCTAGA
lib01144-Oberthoelau-TULV-L-CS_2156	TGTAGTTGATGCTCTAAGAAACATATATGAAACTGAATTCTTTATGTCTAGAAAACTACATAGGTATATTGATGGTATGG
lib01144-Oberthoelau-TULV-L-CS_2184	GAAACTGAATTCTTTATGTCTAGAAAACTACATAGGTATATTGATGGTATGGATGAGTTATCAGAATTTGTAGAAGATTT
lib01144-Oberthoelau-TULV-L-CS_2212	TACATAGGTATATTGATGGTATGGATGAGTTATCAGAATTTGTAGAAGATTTCCTGTCATTTTTTCCAAATAAAGTGTCA
lib01144-Oberthoelau-TULV-L-CS_2240	GTTATCAGAATTTGTAGAAGATTTCCTGTCATTTTTTCCAAATAAAGTGTCAGCTGCAATTAAAGGTAACTGGTTACAAG
lib01144-Oberthoelau-TULV-L-CS_2268	TCATTTTTTCCAAATAAAGTGTCAGCTGCAATTAAAGGTAACTGGTTACAAGGAAATTTGAATAAGTGTTCTTCATTATT
lib01144-Oberthoelau-TULV-L-CS_2296	CAATTAAAGGTAACTGGTTACAAGGAAATTTGAATAAGTGTTCTTCATTATTTGGTGCTGCTGTTTCCCTGTTATTTAGA
lib01144-Oberthoelau-TULV-L-CS_2324	TTTGAATAAGTGTTCTTCATTATTTGGTGCTGCTGTTTCCCTGTTATTTAGAAAAGTCTGGAATCTTTTGTACCCGGAAT
lib01144-Oberthoelau-TULV-L-CS_2352	GCTGCTGTTTCCCTGTTATTTAGAAAAGTCTGGAATCTTTTGTACCCGGAATTAGATTGCTTCTTTGAATTTGCACATCA
lib01144-Oberthoelau-TULV-L-CS_2380	TCTGGAATCTTTTGTACCCGGAATTAGATTGCTTCTTTGAATTTGCACATCATTCTGATGATGCATTATTTATTTATGGA
lib01144-Oberthoelau-TULV-L-CS_2408	TTGCTTCTTTGAATTTGCACATCATTCTGATGATGCATTATTTATTTATGGATATCTAGAGCCTACAGATGATGGGACAG
lib01144-Oberthoelau-TULV-L-CS_2436	GATGATGCATTATTTATTTATGGATATCTAGAGCCTACAGATGATGGGACAGAATGGTTTAGATTTGTCACACAACAAAT
lib01144-Oberthoelau-TULV-L-CS_2464	TAGAGCCTACAGATGATGGGACAGAATGGTTTAGATTTGTCACACAACAAATTCAGGCAGGGAACCTTCATTGGTATGCA
lib01144-Oberthoelau-TULV-L-CS_2492	GTTTAGATTTGTCACACAACAAATTCAGGCAGGGAACCTTCATTGGTATGCAGTAAACCAAGAGATGTGGAAAAGTATGT
lib01144-Oberthoelau-TULV-L-CS_2520	GCAGGGAACCTTCATTGGTATGCAGTAAACCAAGAGATGTGGAAAAGTATGTTTAACTTACATGAACATATTTTATTGAT
lib01144-Oberthoelau-TULV-L-CS_2548	ACCAAGAGATGTGGAAAAGTATGTTTAACTTACATGAACATATTTTATTGATGGGTTCTATCAAAATCTCACCCAAGAAG
lib01144-Oberthoelau-TULV-L-CS_2576	CTTACATGAACATATTTTATTGATGGGTTCTATCAAAATCTCACCCAAGAAGACTACAGTGTCACCTACCAATGCAGAAT
lib01144-Oberthoelau-TULV-L-CS_2604	TCTATCAAAATCTCACCCAAGAAGACTACAGTGTCACCTACCAATGCAGAATTTTTATCAACATTTTTCGAGGGTTGTGC
lib01144-Oberthoelau-TULV-L-CS_2632	CAGTGTCACCTACCAATGCAGAATTTTTATCAACATTTTTCGAGGGTTGTGCAGTCTCTATCCCCTTTATAAAAATATTG
lib01144-Oberthoelau-TULV-L-CS_2660	ATCAACATTTTTCGAGGGTTGTGCAGTCTCTATCCCCTTTATAAAAATATTGCTAGGCTCTTTATCAGATTTACCGGGTT
lib01144-Oberthoelau-TULV-L-CS_2688	TCTATCCCCTTTATAAAAATATTGCTAGGCTCTTTATCAGATTTACCGGGTTTAGGGTACTTTGATGACCTTGCTGCTGC
lib01144-Oberthoelau-TULV-L-CS_2716	GCTCTTTATCAGATTTACCGGGTTTAGGGTACTTTGATGACCTTGCTGCTGCACAAAGTAGATGTGTAAAGGCACTTGAT
lib01144-Oberthoelau-TULV-L-CS_2744	GTACTTTGATGACCTTGCTGCTGCACAAAGTAGATGTGTAAAGGCACTTGATATGGGTGCATGTCCTCAGTTAGCACAGT
lib01144-Oberthoelau-TULV-L-CS_2772	AGTAGATGTGTAAAGGCACTTGATATGGGTGCATGTCCTCAGTTAGCACAGTTAGGGATTGTCTTATGCACAAGCAAGGT
lib01144-Oberthoelau-TULV-L-CS_2800	GTGCATGTCCTCAGTTAGCACAGTTAGGGATTGTCTTATGCACAAGCAAGGTAGAAAGATTGTACGGGACTGCCGTGGGA
lib01144-Oberthoelau-TULV-L-CS_2828	GATTGTCTTATGCACAAGCAAGGTAGAAAGATTGTACGGGACTGCCGTGGGAATGGTTAATAATCCTACGTCTTTTTTAA
lib01144-Oberthoelau-TULV-L-CS_2856	AGATTGTACGGGACTGCCGTGGGAATGGTTAATAATCCTACGTCTTTTTTAAAGGTTGATAGATCCTCTATACCTATTCC
lib01144-Oberthoelau-TULV-L-CS_2884	TTAATAATCCTACGTCTTTTTTAAAGGTTGATAGATCCTCTATACCTATTCCTTTAGGTGGTGATGGTTCTATGTCAATC
lib01144-Oberthoelau-TULV-L-CS_2912	TGATAGATCCTCTATACCTATTCCTTTAGGTGGTGATGGTTCTATGTCAATCATGGAGCTTGCAACAGCAGGCATAGGTA
lib01144-Oberthoelau-TULV-L-CS_2940	GGTGGTGATGGTTCTATGTCAATCATGGAGCTTGCAACAGCAGGCATAGGTATGGCTGATAAGAATGTGCTAAAGAATGC
lib01144-Oberthoelau-TULV-L-CS_2968	AGCTTGCAACAGCAGGCATAGGTATGGCTGATAAGAATGTGCTAAAGAATGCATATATATCATTTAAACATACAAAAAGA
lib01144-Oberthoelau-TULV-L-CS_2996	TGATAAGAATGTGCTAAAGAATGCATATATATCATTTAAACATACAAAAAGAGATAGTGATCGCTACATATTAGGTTTAT
lib01144-Oberthoelau-TULV-L-CS_3024	ATATCATTTAAACATACAAAAAGAGATAGTGATCGCTACATATTAGGTTTATTCAAATTTTTGATGAGTTTAAGTGATGA
lib01144-Oberthoelau-TULV-L-CS_3052	GTGATCGCTACATATTAGGTTTATTCAAATTTTTGATGAGTTTAAGTGATGATGTCTTTCAGCATGATAGGTTAGGAGAA
lib01144-Oberthoelau-TULV-L-CS_3080	ATTTTTGATGAGTTTAAGTGATGATGTCTTTCAGCATGATAGGTTAGGAGAATTTAGCTTTGTTGGGAAAGTCCAATGGA
lib01144-Oberthoelau-TULV-L-CS_3108	TTTCAGCATGATAGGTTAGGAGAATTTAGCTTTGTTGGGAAAGTCCAATGGAAGGTATTTACTCCCAAATCGGAATTTGA
lib01144-Oberthoelau-TULV-L-CS_3136	GCTTTGTTGGGAAAGTCCAATGGAAGGTATTTACTCCCAAATCGGAATTTGAATTCTTTGATCAATACTCTTCTAAATAT
lib01144-Oberthoelau-TULV-L-CS_3164	ATTTACTCCCAAATCGGAATTTGAATTCTTTGATCAATACTCTTCTAAATATTTACAGTTGTGGACTGAACAACATCCTG
lib01144-Oberthoelau-TULV-L-CS_3192	TTTGATCAATACTCTTCTAAATATTTACAGTTGTGGACTGAACAACATCCTGTTTATGATTATATTATTCCACGTGGTAG
lib01144-Oberthoelau-TULV-L-CS_3220	AGTTGTGGACTGAACAACATCCTGTTTATGATTATATTATTCCACGTGGTAGGGATAATTTATTAGTGTACCTTGTCAGA
lib01144-Oberthoelau-TULV-L-CS_3248	TGATTATATTATTCCACGTGGTAGGGATAATTTATTAGTGTACCTTGTCAGAAAATTAAATGATCCTAGCATAGTAACTG
lib01144-Oberthoelau-TULV-L-CS_3276	AATTTATTAGTGTACCTTGTCAGAAAATTAAATGATCCTAGCATAGTAACTGCTATGACTATGCAGTCACCTCTTCAATT
lib01144-Oberthoelau-TULV-L-CS_3304	TAAATGATCCTAGCATAGTAACTGCTATGACTATGCAGTCACCTCTTCAATTAAGGTTTAGGATGCAGGCAAAGCAACAT
lib01144-Oberthoelau-TULV-L-CS_3332	GACTATGCAGTCACCTCTTCAATTAAGGTTTAGGATGCAGGCAAAGCAACATATGAAAGTATGTAGGTTAAATGGTGAGT
lib01144-Oberthoelau-TULV-L-CS_3360	TTTAGGATGCAGGCAAAGCAACATATGAAAGTATGTAGGTTAAATGGTGAGTGGGTAACATTTCGTGAAGTACTTGCAGC
lib01144-Oberthoelau-TULV-L-CS_3388	AAGTATGTAGGTTAAATGGTGAGTGGGTAACATTTCGTGAAGTACTTGCAGCTGCTGATTCATTTGCACATAGTTATAAA
lib01144-Oberthoelau-TULV-L-CS_3416	AACATTTCGTGAAGTACTTGCAGCTGCTGATTCATTTGCACATAGTTATAAACCATCACAGAGTGACATGGAACTGTTCC
lib01144-Oberthoelau-TULV-L-CS_3444	GATTCATTTGCACATAGTTATAAACCATCACAGAGTGACATGGAACTGTTCCAAACACTAGTCAACTGCACTTTTTCAAA
lib01144-Oberthoelau-TULV-L-CS_3472	CACAGAGTGACATGGAACTGTTCCAAACACTAGTCAACTGCACTTTTTCAAAGGAGTATGCATGGCGAGACTTTTTAAAT
lib01144-Oberthoelau-TULV-L-CS_3500	ACTAGTCAACTGCACTTTTTCAAAGGAGTATGCATGGCGAGACTTTTTAAATGAAGTCAAATGTGAAGTGCTGACTACAA
lib01144-Oberthoelau-TULV-L-CS_3528	TATGCATGGCGAGACTTTTTAAATGAAGTCAAATGTGAAGTGCTGACTACAAGACAAGTCCACAGGCCAAAAGTGGCCAG
lib01144-Oberthoelau-TULV-L-CS_3556	TCAAATGTGAAGTGCTGACTACAAGACAAGTCCACAGGCCAAAAGTGGCCAGAACATTTACAGTTAAAGAGAAAGATCAG
lib01144-Oberthoelau-TULV-L-CS_3584	AGTCCACAGGCCAAAAGTGGCCAGAACATTTACAGTTAAAGAGAAAGATCAGGCTATCCAGAATTCAATAACAGCTGTAA
lib01144-Oberthoelau-TULV-L-CS_3612	TTTACAGTTAAAGAGAAAGATCAGGCTATCCAGAATTCAATAACAGCTGTAATTGGGTATAAATATGCTAATAAAGCAGA
lib01144-Oberthoelau-TULV-L-CS_3640	TCCAGAATTCAATAACAGCTGTAATTGGGTATAAATATGCTAATAAAGCAGATGAGATAAGTGATGTTTTGGACAGTGCA
lib01144-Oberthoelau-TULV-L-CS_3668	GTATAAATATGCTAATAAAGCAGATGAGATAAGTGATGTTTTGGACAGTGCAGTACATCCTGATTCCTTATCGACTGACC
lib01144-Oberthoelau-TULV-L-CS_3696	ATAAGTGATGTTTTGGACAGTGCAGTACATCCTGATTCCTTATCGACTGACCTACAGGTTATGAGAGAGGGAGTATACCG
lib01144-Oberthoelau-TULV-L-CS_3724	ATCCTGATTCCTTATCGACTGACCTACAGGTTATGAGAGAGGGAGTATACCGAGAACTAGGGCTGGATATAAACTATCCG
lib01144-Oberthoelau-TULV-L-CS_3752	GGTTATGAGAGAGGGAGTATACCGAGAACTAGGGCTGGATATAAACTATCCGAATGTTTTGAAACGTGTGGCTCCTTTAT
lib01144-Oberthoelau-TULV-L-CS_3780	CTAGGGCTGGATATAAACTATCCGAATGTTTTGAAACGTGTGGCTCCTTTATTGTATAAAGCAGGGAAATCAAGAGTTGT
lib01144-Oberthoelau-TULV-L-CS_3808	TTTTGAAACGTGTGGCTCCTTTATTGTATAAAGCAGGGAAATCAAGAGTTGTGATTGTACAAGGAAATATTGAGGGCACT
lib01144-Oberthoelau-TULV-L-CS_3836	TAAAGCAGGGAAATCAAGAGTTGTGATTGTACAAGGAAATATTGAGGGCACTGCAGAATCAATTTGCAGTTATTGGCTGA
lib01144-Oberthoelau-TULV-L-CS_3864	GTACAAGGAAATATTGAGGGCACTGCAGAATCAATTTGCAGTTATTGGCTGAAAACCATGTCATTAGTGAAAACAATAAA
lib01144-Oberthoelau-TULV-L-CS_3892	AATCAATTTGCAGTTATTGGCTGAAAACCATGTCATTAGTGAAAACAATAAAAGTGAGGCCAAAGAAGGAGGTACTAAAA
lib01144-Oberthoelau-TULV-L-CS_3920	CATGTCATTAGTGAAAACAATAAAAGTGAGGCCAAAGAAGGAGGTACTAAAAGCTGTCTCCTTATTTAGTAAGAAGGAAA
lib01144-Oberthoelau-TULV-L-CS_3948	AGGCCAAAGAAGGAGGTACTAAAAGCTGTCTCCTTATTTAGTAAGAAGGAAAAAATTGGCGATTTAACTCATCTTGCTGC
lib01144-Oberthoelau-TULV-L-CS_3976	TCTCCTTATTTAGTAAGAAGGAAAAAATTGGCGATTTAACTCATCTTGCTGCGACAAGATTATGTGTTGATGTTTGGAGA
lib01144-Oberthoelau-TULV-L-CS_4004	TGGCGATTTAACTCATCTTGCTGCGACAAGATTATGTGTTGATGTTTGGAGATGGTGTAAAGCTAATGAACAAGATCCGA
lib01144-Oberthoelau-TULV-L-CS_4032	AGATTATGTGTTGATGTTTGGAGATGGTGTAAAGCTAATGAACAAGATCCGAAAGCATGGTTAGGTGCACTTTATTTTGA
lib01144-Oberthoelau-TULV-L-CS_4060	GTAAAGCTAATGAACAAGATCCGAAAGCATGGTTAGGTGCACTTTATTTTGAAGGTAAGACTTTAATGCAATGGGTTGAT
lib01144-Oberthoelau-TULV-L-CS_4088	ATGGTTAGGTGCACTTTATTTTGAAGGTAAGACTTTAATGCAATGGGTTGATGTATTTCTAGATAAAGGGGTCGTTCCGG
lib01144-Oberthoelau-TULV-L-CS_4116	AAGACTTTAATGCAATGGGTTGATGTATTTCTAGATAAAGGGGTCGTTCCGGTTGACCCAGAAATTCAGTGTGTAGGTTT
lib01144-Oberthoelau-TULV-L-CS_4144	TTCTAGATAAAGGGGTCGTTCCGGTTGACCCAGAAATTCAGTGTGTAGGTTTAATGTTGTATGATTTGACTGGGCATAAA
lib01144-Oberthoelau-TULV-L-CS_4172	CCCAGAAATTCAGTGTGTAGGTTTAATGTTGTATGATTTGACTGGGCATAAAAATCTCCTACAAATACAGGCAAATAGAC
lib01144-Oberthoelau-TULV-L-CS_4200	TTGTATGATTTGACTGGGCATAAAAATCTCCTACAAATACAGGCAAATAGACGAGCTTACTCTGGAAAACAGTATGATGC
lib01144-Oberthoelau-TULV-L-CS_4228	TCCTACAAATACAGGCAAATAGACGAGCTTACTCTGGAAAACAGTATGATGCCTATTGTGTCCAGACATACAATGAAGAA
lib01144-Oberthoelau-TULV-L-CS_4256	TTACTCTGGAAAACAGTATGATGCCTATTGTGTCCAGACATACAATGAAGAAACAAAGCTTTATGAAGGAGATTTAAGAG
lib01144-Oberthoelau-TULV-L-CS_4284	TGTGTCCAGACATACAATGAAGAAACAAAGCTTTATGAAGGAGATTTAAGAGTTACATTTAATTTTGGGATTGATTGTGC
lib01144-Oberthoelau-TULV-L-CS_4312	AGCTTTATGAAGGAGATTTAAGAGTTACATTTAATTTTGGGATTGATTGTGCACGCTTAGAAGTCTTTTGGGACAAACAA
lib01144-Oberthoelau-TULV-L-CS_4340	ATTTAATTTTGGGATTGATTGTGCACGCTTAGAAGTCTTTTGGGACAAACAAGATTATTTATTAGAAACATCAATAACAC
lib01144-Oberthoelau-TULV-L-CS_4368	TTAGAAGTCTTTTGGGACAAACAAGATTATTTATTAGAAACATCAATAACACAGCGGCATGTTCTGAAGATATTGATGGA
lib01144-Oberthoelau-TULV-L-CS_4396	ATTTATTAGAAACATCAATAACACAGCGGCATGTTCTGAAGATATTGATGGAAGAAGTAACGAAGGAGTTATTAAGATGT
lib01144-Oberthoelau-TULV-L-CS_4424	GCATGTTCTGAAGATATTGATGGAAGAAGTAACGAAGGAGTTATTAAGATGTGGAATGAGATTCAAGACAGAGCAGGTAA
lib01144-Oberthoelau-TULV-L-CS_4452	GTAACGAAGGAGTTATTAAGATGTGGAATGAGATTCAAGACAGAGCAGGTAAACTCCTCTAGAAGTGTTGTATTGTTTAA
lib01144-Oberthoelau-TULV-L-CS_4480	TGAGATTCAAGACAGAGCAGGTAAACTCCTCTAGAAGTGTTGTATTGTTTAAGACTGATGCAGGCTTTGAGTGGGGTAAG
lib01144-Oberthoelau-TULV-L-CS_4508	CTCTAGAAGTGTTGTATTGTTTAAGACTGATGCAGGCTTTGAGTGGGGTAAGCCTAATATCCCCTGTATTGTTTTTAGGA
lib01144-Oberthoelau-TULV-L-CS_4536	GATGCAGGCTTTGAGTGGGGTAAGCCTAATATCCCCTGTATTGTTTTTAGGAACTGTGCACTACGCACTGGTTTACGAGT
lib01144-Oberthoelau-TULV-L-CS_4564	ATATCCCCTGTATTGTTTTTAGGAACTGTGCACTACGCACTGGTTTACGAGTGCGCCACCCAATCAATAAATCTTTTACT
lib01144-Oberthoelau-TULV-L-CS_4592	TGCACTACGCACTGGTTTACGAGTGCGCCACCCAATCAATAAATCTTTTACTATTACTATACAGGCTGGTGGTTTCCGAG
lib01144-Oberthoelau-TULV-L-CS_4620	CACCCAATCAATAAATCTTTTACTATTACTATACAGGCTGGTGGTTTCCGAGCAATGGCACAATTGGATGAAGAAAACCC
lib01144-Oberthoelau-TULV-L-CS_4648	CTATACAGGCTGGTGGTTTCCGAGCAATGGCACAATTGGATGAAGAAAACCCTAGATTTTTACTAGCACATGCTTATCAT
lib01144-Oberthoelau-TULV-L-CS_4676	GGCACAATTGGATGAAGAAAACCCTAGATTTTTACTAGCACATGCTTATCATAATTTAAAAGATGTTAGATACCAAGCGT
lib01144-Oberthoelau-TULV-L-CS_4704	TTTTTACTAGCACATGCTTATCATAATTTAAAAGATGTTAGATACCAAGCGTTGCAGGCAATAGGTAACATATGGTTTAA
lib01144-Oberthoelau-TULV-L-CS_4732	TAAAAGATGTTAGATACCAAGCGTTGCAGGCAATAGGTAACATATGGTTTAAAACCCAACAGCACAAATTGTTTATAAAC
lib01144-Oberthoelau-TULV-L-CS_4760	GGCAATAGGTAACATATGGTTTAAAACCCAACAGCACAAATTGTTTATAAACCCTATCATTTCTGCTGGATTGTTGGAGA
lib01144-Oberthoelau-TULV-L-CS_4788	CAACAGCACAAATTGTTTATAAACCCTATCATTTCTGCTGGATTGTTGGAGAATTTTATGAAAGGACTGCCTGCTGCAAT
lib01144-Oberthoelau-TULV-L-CS_4816	TCATTTCTGCTGGATTGTTGGAGAATTTTATGAAAGGACTGCCTGCTGCAATCCCACCTGCAGCATACTCTTTAATCATG
lib01144-Oberthoelau-TULV-L-CS_4844	TATGAAAGGACTGCCTGCTGCAATCCCACCTGCAGCATACTCTTTAATCATGAATAAAGCAAAGATTTCTGTTGACCTTT
lib01144-Oberthoelau-TULV-L-CS_4872	CCTGCAGCATACTCTTTAATCATGAATAAAGCAAAGATTTCTGTTGACCTTTTTATGTTTAATGAATTACTTGCTCTCAT
lib01144-Oberthoelau-TULV-L-CS_4900	AAGCAAAGATTTCTGTTGACCTTTTTATGTTTAATGAATTACTTGCTCTCATAAACCCGCAAAATGTTTTGAATCTAGAT
lib01144-Oberthoelau-TULV-L-CS_4928	GTTTAATGAATTACTTGCTCTCATAAACCCGCAAAATGTTTTGAATCTAGATGGGATTGAGGAGACAAGTGAAGGTTATA
lib01144-Oberthoelau-TULV-L-CS_4956	CCGCAAAATGTTTTGAATCTAGATGGGATTGAGGAGACAAGTGAAGGTTATAGTACTGTTTCAACTATCTCGAGCACACA
lib01144-Oberthoelau-TULV-L-CS_4984	TTGAGGAGACAAGTGAAGGTTATAGTACTGTTTCAACTATCTCGAGCACACAATGGTCTGAAGAAGTGAGTTTGGTTATG
lib01144-Oberthoelau-TULV-L-CS_5012	TGTTTCAACTATCTCGAGCACACAATGGTCTGAAGAAGTGAGTTTGGTTATGGATGATAGTGATGATGAAGATCAACCAG
lib01144-Oberthoelau-TULV-L-CS_5040	TCTGAAGAAGTGAGTTTGGTTATGGATGATAGTGATGATGAAGATCAACCAGACTACACTATTGACTTGGATGACATTGA
lib01144-Oberthoelau-TULV-L-CS_5068	ATAGTGATGATGAAGATCAACCAGACTACACTATTGACTTGGATGACATTGATTTTGAAACAATAGATTTGAAAGAAGAC
lib01144-Oberthoelau-TULV-L-CS_5096	CACTATTGACTTGGATGACATTGATTTTGAAACAATAGATTTGAAAGAAGACATTGAACATTTTTTGCAGGATGAATCTG
lib01144-Oberthoelau-TULV-L-CS_5124	GAAACAATAGATTTGAAAGAAGACATTGAACATTTTTTGCAGGATGAATCTGCATATACTGGTGATTTATTAATACAAAC
lib01144-Oberthoelau-TULV-L-CS_5152	AACATTTTTTGCAGGATGAATCTGCATATACTGGTGATTTATTAATACAAACAGATGACACAGAAATCAAGAAGTTGAGA
lib01144-Oberthoelau-TULV-L-CS_5180	TACTGGTGATTTATTAATACAAACAGATGACACAGAAATCAAGAAGTTGAGAGGAATGACAAGGATATTAGAACCTATTA
lib01144-Oberthoelau-TULV-L-CS_5208	GACACAGAAATCAAGAAGTTGAGAGGAATGACAAGGATATTAGAACCTATTAAGCTAATAAAGAGTTGGGTATCAAAAGG
lib01144-Oberthoelau-TULV-L-CS_5236	TGACAAGGATATTAGAACCTATTAAGCTAATAAAGAGTTGGGTATCAAAAGGTCTTTCAATTGACAAGGTATATAGTCCT
lib01144-Oberthoelau-TULV-L-CS_5264	AATAAAGAGTTGGGTATCAAAAGGTCTTTCAATTGACAAGGTATATAGTCCTGTGGGTATTATTTTAATGGCTAGGTATA
lib01144-Oberthoelau-TULV-L-CS_5292	TCAATTGACAAGGTATATAGTCCTGTGGGTATTATTTTAATGGCTAGGTATATGTCAAAGCATTATGACTTCAGCAGGGC
[truncated: 6,489 more rows]
